# Supplementary material for: Effectiveness of Insecticide Spraying and Culling of Dogs on the Incidence of Leishmania infantum Infection in Humans: A Cluster Randomized Trial in Teresina, Brazil
Source: PLoS Negl Trop Dis. 2014 Oct 30;8(10):e3172. doi: 10.1371/journal.pntd.0003172 (PMC4214628; doi:10.1371/journal.pntd.0003172)
Supplement: Database S1 — Database with variables used in the analysis of this study. NA indicates missing data. (XLS) [file pntd.0003172.s002.xls]

## Sheet: Sheet1
Age	Years living in the residence	History of VL in the household	Owns a dog	Presence of other animals	Chicken shed	Kennel	Sex	Literacy	Baseline MST positivity	Intervention area Intent to treat	Outcome	Baseline prevalence	Cluster	Intervention area Per protocol
23	NA	No	No	No	No	No	female	elementary or higher	Non-Infected	Insecticide	Non-Infected	0.4167	1	Insecticide
22	NA	No	No	No	No	No	female	elementary or higher	Non-Infected	Insecticide	Non-Infected	0.4167	1	Insecticide
28	3	No	No	Yes	No	No	female	elementary or higher	Non-Infected	Insecticide	Infected	0.4167	1	Insecticide
32	NA	No	No	No	No	No	female	elementary or higher	Non-Infected	Insecticide	NA	0.4167	1	Insecticide
14	NA	No	Yes	No	No	No	male	elementary or higher	Infected	Insecticide	NA	0.4167	1	Insecticide
27	NA	No	No	No	No	No	male	elementary or higher	Infected	Insecticide	NA	0.4167	1	Insecticide
27	0	No	No	No	No	No	male	elementary or higher	Non-Infected	Insecticide	NA	0.4167	1	Insecticide
20	NA	No	No	Yes	Yes	No	female	elementary or higher	Non-Infected	Insecticide	NA	0.4167	1	Insecticide
31	3	No	Yes	No	No	No	female	elementary or higher	Infected	Insecticide	NA	0.4167	1	Insecticide
42	1	No	No	No	No	No	male	elementary or higher	Infected	Insecticide	NA	0.4167	1	Insecticide
43	0	No	No	Yes	No	No	female	elementary or higher	Infected	Insecticide	NA	0.4167	1	Insecticide
12	1	No	No	No	No	No	female	elementary or higher	Non-Infected	Insecticide	Non-Infected	0.4167	1	Insecticide
54	2	No	No	No	No	No	female	elementary or higher	Non-Infected	Insecticide	NA	0.4167	1	Insecticide
16	2	No	Yes	Yes	No	No	male	elementary or higher	Non-Infected	Insecticide	Non-Infected	0.4167	1	Insecticide
12	0	No	No	No	No	No	male	elementary or higher	Non-Infected	Insecticide	NA	0.4167	1	Insecticide
34	0	No	Yes	Yes	No	No	female	elementary or higher	Infected	Insecticide	NA	0.4167	1	Insecticide
34	3	No	No	Yes	No	No	male	elementary or higher	Infected	Insecticide	NA	0.4167	1	Insecticide
20	1	No	No	No	No	No	female	elementary or higher	Non-Infected	Insecticide	NA	0.4167	1	Insecticide
45	0	No	Yes	No	No	No	female	elementary or higher	Infected	Insecticide	NA	0.4167	1	Insecticide
58	2	No	No	No	No	No	male	less than elementary	Infected	Insecticide	NA	0.4167	1	Insecticide
21	3	No	Yes	Yes	Yes	No	male	elementary or higher	Non-Infected	Insecticide	Non-Infected	0.4167	1	Insecticide
20	2	No	No	No	No	No	male	elementary or higher	Non-Infected	Insecticide	Infected	0.4167	1	Insecticide
43	2	No	No	Yes	No	No	female	elementary or higher	Non-Infected	Insecticide	NA	0.4167	1	Insecticide
20	1	No	Yes	Yes	No	No	male	elementary or higher	Infected	Insecticide	NA	0.4167	1	Insecticide
24	0	No	Yes	No	No	No	male	less than elementary	Infected	Dog culling + Insecticide	NA	0.15	2	Dog culling + Insecticide
48	2	No	No	No	No	No	female	elementary or higher	Non-Infected	Dog culling + Insecticide	Non-Infected	0.15	2	Dog culling + Insecticide
27	3	No	No	No	No	No	female	elementary or higher	Non-Infected	Dog culling + Insecticide	NA	0.15	2	Dog culling + Insecticide
38	2	No	Yes	No	No	No	female	elementary or higher	Non-Infected	Dog culling + Insecticide	Non-Infected	0.15	2	Dog culling + Insecticide
32	3	No	Yes	No	No	No	male	elementary or higher	Non-Infected	Dog culling + Insecticide	Infected	0.15	2	Dog culling + Insecticide
4	0	No	Yes	No	No	No	male	NA	Non-Infected	Dog culling + Insecticide	NA	0.15	2	Dog culling + Insecticide
62	0	No	No	No	No	No	male	less than elementary	Infected	Dog culling + Insecticide	NA	0.15	2	Dog culling + Insecticide
34	4	No	Yes	No	No	No	male	elementary or higher	Non-Infected	Dog culling + Insecticide	NA	0.15	2	Dog culling + Insecticide
32	0	No	Yes	No	No	No	male	elementary or higher	Non-Infected	Dog culling + Insecticide	Non-Infected	0.15	2	Dog culling + Insecticide
36	3	No	Yes	No	No	No	female	elementary or higher	Non-Infected	Dog culling + Insecticide	Non-Infected	0.15	2	Dog culling + Insecticide
37	1	No	No	Yes	No	No	female	elementary or higher	Non-Infected	Dog culling + Insecticide	Non-Infected	0.15	2	Dog culling + Insecticide
23	0	No	No	No	No	No	female	elementary or higher	Non-Infected	Dog culling + Insecticide	NA	0.15	2	Dog culling + Insecticide
40	3	No	No	No	No	No	female	elementary or higher	Non-Infected	Dog culling + Insecticide	Non-Infected	0.15	2	Dog culling + Insecticide
51	2	No	Yes	Yes	No	No	male	less than elementary	Infected	Dog culling + Insecticide	NA	0.15	2	Dog culling + Insecticide
18	0	No	No	Yes	No	No	female	elementary or higher	Non-Infected	Dog culling + Insecticide	NA	0.15	2	Dog culling + Insecticide
23	1	No	No	No	No	No	female	elementary or higher	Non-Infected	Dog culling + Insecticide	Non-Infected	0.15	2	Dog culling + Insecticide
42	2	No	No	Yes	No	No	female	elementary or higher	Non-Infected	Dog culling + Insecticide	Non-Infected	0.15	2	Dog culling + Insecticide
47	3	No	No	Yes	No	No	male	elementary or higher	Non-Infected	Dog culling + Insecticide	Infected	0.15	2	Dog culling + Insecticide
18	2	No	No	Yes	No	No	female	elementary or higher	Non-Infected	Dog culling + Insecticide	NA	0.15	2	Dog culling + Insecticide
32	0	No	No	No	No	No	female	elementary or higher	Non-Infected	Dog culling + Insecticide	NA	0.15	2	Dog culling + Insecticide
14	2	No	No	Yes	No	No	male	NA	Non-Infected	Dog culling	NA	0.4074	3	Dog culling
14	2	No	No	Yes	No	No	female	elementary or higher	Infected	Dog culling	NA	0.4074	3	Dog culling
46	0	No	No	No	No	No	female	less than elementary	Infected	Dog culling	NA	0.4074	3	Dog culling
10	1	No	No	Yes	No	No	female	less than elementary	Infected	Dog culling	NA	0.4074	3	Dog culling
47	4	No	No	No	No	No	male	less than elementary	Infected	Dog culling	NA	0.4074	3	Dog culling
40	1	No	No	No	No	No	female	elementary or higher	Non-Infected	Dog culling	Non-Infected	0.4074	3	Dog culling
85	1	No	No	No	No	No	male	less than elementary	Infected	Dog culling	NA	0.4074	3	Dog culling
25	2	No	No	Yes	No	No	male	elementary or higher	Non-Infected	Dog culling	NA	0.4074	3	Dog culling
21	3	No	No	No	No	No	male	elementary or higher	Non-Infected	Dog culling	Non-Infected	0.4074	3	Dog culling
70	0	No	No	No	No	No	female	less than elementary	Non-Infected	Dog culling	NA	0.4074	3	Dog culling
51	0	No	No	No	No	No	male	less than elementary	Infected	Dog culling	NA	0.4074	3	Dog culling
24	0	No	No	No	No	No	female	elementary or higher	Non-Infected	Dog culling	NA	0.4074	3	Dog culling
16	0	No	Yes	No	No	No	female	elementary or higher	Non-Infected	Dog culling	NA	0.4074	3	Dog culling
18	0	No	No	No	No	No	female	elementary or higher	Non-Infected	Dog culling	Non-Infected	0.4074	3	Dog culling
42	2	No	Yes	No	No	No	male	elementary or higher	Infected	Dog culling	NA	0.4074	3	Dog culling
42	4	No	Yes	No	No	No	female	elementary or higher	Infected	Dog culling	NA	0.4074	3	Dog culling
41	2	No	No	Yes	No	No	male	elementary or higher	Infected	Dog culling	NA	0.4074	3	Dog culling
6	3	No	No	No	No	No	male	NA	Non-Infected	Dog culling	NA	0.4074	3	Dog culling
8	3	No	Yes	No	No	No	female	less than elementary	Non-Infected	Dog culling	Non-Infected	0.4074	3	Dog culling
22	0	No	No	No	No	No	female	elementary or higher	Non-Infected	Dog culling	NA	0.4074	3	Dog culling
30	2	No	No	Yes	No	No	female	elementary or higher	Non-Infected	Dog culling	NA	0.4074	3	Dog culling
31	1	No	Yes	No	No	No	male	elementary or higher	Infected	Dog culling	NA	0.4074	3	Dog culling
51	2	No	No	No	No	No	female	elementary or higher	Non-Infected	Dog culling	Non-Infected	0.4074	3	Dog culling
32	1	No	No	No	No	No	female	elementary or higher	Non-Infected	Dog culling	Infected	0.4074	3	Dog culling
19	4	No	Yes	No	No	No	male	elementary or higher	Infected	Dog culling	NA	0.4074	3	Dog culling
30	0	No	No	No	No	No	female	elementary or higher	Non-Infected	Dog culling	Infected	0.4074	3	Dog culling
28	2	No	No	Yes	No	No	female	elementary or higher	Non-Infected	Dog culling	NA	0.4074	3	Dog culling
52	2	No	Yes	No	No	No	female	less than elementary	Non-Infected	No intervention	Non-Infected	0.3793	4	No intervention
29	4	No	No	No	No	No	female	elementary or higher	Non-Infected	No intervention	NA	0.3793	4	No intervention
31	5	Yes	Yes	No	No	No	male	elementary or higher	Non-Infected	No intervention	Non-Infected	0.3793	4	No intervention
63	1	No	Yes	Yes	No	No	female	less than elementary	Infected	No intervention	NA	0.3793	4	No intervention
21	1	No	No	No	No	No	male	elementary or higher	Non-Infected	No intervention	NA	0.3793	4	No intervention
23	0	No	No	No	No	No	female	elementary or higher	Non-Infected	No intervention	NA	0.3793	4	No intervention
19	2	No	No	No	No	No	female	elementary or higher	Non-Infected	No intervention	NA	0.3793	4	No intervention
14	4	No	Yes	Yes	No	No	female	elementary or higher	Non-Infected	No intervention	Non-Infected	0.3793	4	No intervention
16	4	No	Yes	No	No	No	female	elementary or higher	Non-Infected	No intervention	NA	0.3793	4	No intervention
29	2	No	Yes	No	No	No	male	elementary or higher	Non-Infected	No intervention	NA	0.3793	4	No intervention
8	2	No	No	No	No	No	male	elementary or higher	Non-Infected	No intervention	NA	0.3793	4	No intervention
36	2	No	No	Yes	No	No	male	elementary or higher	Infected	No intervention	NA	0.3793	4	No intervention
17	4	No	No	Yes	No	No	male	elementary or higher	Non-Infected	No intervention	Infected	0.3793	4	No intervention
11	4	No	Yes	Yes	No	No	male	elementary or higher	Infected	No intervention	NA	0.3793	4	No intervention
25	2	No	No	No	No	No	male	elementary or higher	Non-Infected	No intervention	Infected	0.3793	4	No intervention
42	4	No	Yes	No	No	No	female	elementary or higher	Infected	No intervention	NA	0.3793	4	No intervention
31	3	No	No	Yes	No	No	female	elementary or higher	Infected	No intervention	NA	0.3793	4	No intervention
22	4	No	No	Yes	No	No	female	elementary or higher	Non-Infected	No intervention	Non-Infected	0.3793	4	No intervention
33	4	No	Yes	No	No	No	female	elementary or higher	Non-Infected	No intervention	Infected	0.3793	4	No intervention
46	4	No	No	No	No	No	male	elementary or higher	Infected	No intervention	NA	0.3793	4	No intervention
17	4	No	No	No	No	No	male	elementary or higher	Infected	No intervention	NA	0.3793	4	No intervention
36	5	No	Yes	No	No	No	female	elementary or higher	Infected	No intervention	NA	0.3793	4	No intervention
51	4	No	No	No	No	No	male	elementary or higher	Non-Infected	No intervention	Non-Infected	0.3793	4	No intervention
39	3	No	No	No	No	No	male	elementary or higher	Infected	No intervention	NA	0.3793	4	No intervention
9	4	No	No	Yes	No	No	male	elementary or higher	Non-Infected	No intervention	NA	0.3793	4	No intervention
26	5	No	No	Yes	No	No	female	elementary or higher	Infected	No intervention	NA	0.3793	4	No intervention
21	0	No	Yes	Yes	No	No	female	elementary or higher	Non-Infected	No intervention	NA	0.3793	4	No intervention
34	4	No	No	No	No	No	female	elementary or higher	Infected	No intervention	NA	0.3793	4	No intervention
17	3	No	No	Yes	No	No	female	elementary or higher	Non-Infected	No intervention	NA	0.3793	4	No intervention
13	2	No	No	Yes	No	No	female	elementary or higher	Infected	Insecticide	NA	0.4762	5	Insecticide
25	4	No	No	No	No	No	female	elementary or higher	Infected	Insecticide	NA	0.4762	5	Insecticide
29	3	No	No	No	No	No	female	elementary or higher	Infected	Insecticide	NA	0.4762	5	Insecticide
31	4	No	No	No	No	No	female	elementary or higher	Non-Infected	Insecticide	Non-Infected	0.4762	5	Insecticide
15	2	No	Yes	No	No	No	female	elementary or higher	Non-Infected	Insecticide	Non-Infected	0.4762	5	Insecticide
62	0	No	Yes	No	No	No	female	less than elementary	Infected	Insecticide	NA	0.4762	5	Insecticide
37	1	No	No	No	No	No	male	less than elementary	Infected	Insecticide	NA	0.4762	5	Insecticide
23	2	No	No	Yes	No	No	female	elementary or higher	Non-Infected	Insecticide	Non-Infected	0.4762	5	Insecticide
42	5	No	Yes	No	No	No	female	less than elementary	Non-Infected	Insecticide	Non-Infected	0.4762	5	Insecticide
31	4	No	No	Yes	No	No	female	elementary or higher	Non-Infected	Insecticide	Infected	0.4762	5	Insecticide
11	0	No	No	Yes	No	No	male	elementary or higher	Non-Infected	Insecticide	Non-Infected	0.4762	5	Insecticide
21	4	No	No	Yes	No	No	male	elementary or higher	Infected	Insecticide	NA	0.4762	5	Insecticide
21	3	No	No	Yes	No	No	male	elementary or higher	Non-Infected	Insecticide	Infected	0.4762	5	Insecticide
15	2	No	Yes	Yes	No	No	male	elementary or higher	Infected	Insecticide	NA	0.4762	5	Insecticide
43	2	No	No	No	No	No	male	elementary or higher	Infected	Insecticide	NA	0.4762	5	Insecticide
28	3	No	No	Yes	No	No	female	elementary or higher	Infected	Insecticide	NA	0.4762	5	Insecticide
21	0	No	No	No	No	No	female	elementary or higher	Non-Infected	Insecticide	NA	0.4762	5	Insecticide
19	1	No	No	No	No	No	male	elementary or higher	Non-Infected	Insecticide	NA	0.4762	5	Insecticide
37	2	No	No	Yes	No	No	male	less than elementary	Infected	Insecticide	NA	0.4762	5	Insecticide
32	1	No	Yes	Yes	No	No	male	elementary or higher	Non-Infected	Insecticide	NA	0.4762	5	Insecticide
41	1	No	Yes	Yes	No	No	male	elementary or higher	Non-Infected	Insecticide	NA	0.4762	5	Insecticide
15	5	No	No	Yes	No	No	female	elementary or higher	Non-Infected	Dog culling + Insecticide	Non-Infected	0.3448	6	NA
23	3	No	No	No	No	No	female	elementary or higher	Non-Infected	Dog culling + Insecticide	Non-Infected	0.3448	6	NA
29	5	No	No	No	No	No	male	elementary or higher	Non-Infected	Dog culling + Insecticide	NA	0.3448	6	NA
37	5	No	No	No	No	No	female	less than elementary	Infected	Dog culling + Insecticide	NA	0.3448	6	NA
39	1	No	Yes	No	No	No	female	elementary or higher	Non-Infected	Dog culling + Insecticide	Infected	0.3448	6	NA
34	5	No	Yes	Yes	No	No	female	elementary or higher	Non-Infected	Dog culling + Insecticide	Infected	0.3448	6	NA
30	5	No	No	No	No	No	female	elementary or higher	Infected	Dog culling + Insecticide	NA	0.3448	6	NA
35	1	No	No	Yes	No	No	male	elementary or higher	Non-Infected	Dog culling + Insecticide	Non-Infected	0.3448	6	NA
49	0	No	No	No	No	No	female	less than elementary	Infected	Dog culling + Insecticide	NA	0.3448	6	NA
46	6	No	No	Yes	No	No	male	less than elementary	Infected	Dog culling + Insecticide	NA	0.3448	6	NA
21	0	No	Yes	No	No	No	female	elementary or higher	Non-Infected	Dog culling + Insecticide	NA	0.3448	6	NA
65	6	No	Yes	No	No	No	female	less than elementary	Non-Infected	Dog culling + Insecticide	Non-Infected	0.3448	6	NA
27	2	No	No	No	No	No	female	elementary or higher	Non-Infected	Dog culling + Insecticide	NA	0.3448	6	NA
57	3	No	No	Yes	No	No	female	less than elementary	Infected	Dog culling + Insecticide	NA	0.3448	6	NA
25	4	No	No	No	No	No	female	elementary or higher	Infected	Dog culling + Insecticide	NA	0.3448	6	NA
12	3	No	Yes	No	No	No	male	elementary or higher	Non-Infected	Dog culling + Insecticide	Non-Infected	0.3448	6	NA
23	3	No	No	Yes	No	No	female	elementary or higher	Non-Infected	Dog culling + Insecticide	Infected	0.3448	6	NA
36	0	No	Yes	Yes	No	No	female	less than elementary	Infected	Dog culling + Insecticide	NA	0.3448	6	NA
50	4	No	No	No	No	No	female	NA	Infected	Dog culling + Insecticide	NA	0.3448	6	NA
56	4	No	No	Yes	No	No	female	less than elementary	Infected	Dog culling + Insecticide	NA	0.3448	6	NA
44	4	No	No	No	No	No	male	elementary or higher	Non-Infected	Dog culling + Insecticide	Non-Infected	0.3448	6	NA
19	4	No	No	No	No	No	female	elementary or higher	Non-Infected	Dog culling + Insecticide	Infected	0.3448	6	NA
19	3	No	No	No	No	No	female	elementary or higher	Infected	Dog culling + Insecticide	NA	0.3448	6	NA
19	0	No	No	No	No	No	male	elementary or higher	Non-Infected	Dog culling + Insecticide	Non-Infected	0.3448	6	NA
31	0	No	No	Yes	No	No	female	elementary or higher	Non-Infected	Dog culling + Insecticide	Non-Infected	0.3448	6	NA
18	5	No	No	Yes	No	No	male	elementary or higher	Non-Infected	Dog culling + Insecticide	Non-Infected	0.3448	6	NA
29	5	No	No	Yes	No	No	female	less than elementary	Non-Infected	Dog culling + Insecticide	Infected	0.3448	6	NA
30	4	No	Yes	Yes	No	No	female	elementary or higher	Non-Infected	Dog culling + Insecticide	Non-Infected	0.3448	6	NA
14	4	No	No	No	No	No	male	elementary or higher	Non-Infected	Dog culling + Insecticide	Infected	0.3448	6	NA
21	1	No	No	No	No	No	female	elementary or higher	Non-Infected	Dog culling	Non-Infected	0.3636	7	Dog culling
31	0	No	Yes	Yes	No	No	female	elementary or higher	Infected	Dog culling	NA	0.3636	7	Dog culling
12	5	Yes	Yes	No	No	No	male	elementary or higher	Infected	Dog culling	NA	0.3636	7	Dog culling
41	3	No	No	No	No	No	male	elementary or higher	Infected	Dog culling	NA	0.3636	7	Dog culling
14	5	No	No	Yes	No	No	male	elementary or higher	Infected	Dog culling	NA	0.3636	7	Dog culling
12	4	No	No	Yes	No	No	female	elementary or higher	Non-Infected	Dog culling	Non-Infected	0.3636	7	Dog culling
30	4	No	No	Yes	No	No	female	less than elementary	Non-Infected	Dog culling	Non-Infected	0.3636	7	Dog culling
37	5	No	No	No	No	No	female	elementary or higher	Non-Infected	Dog culling	Non-Infected	0.3636	7	Dog culling
40	0	No	No	No	No	No	female	elementary or higher	Non-Infected	Dog culling	Non-Infected	0.3636	7	Dog culling
38	4	No	No	Yes	No	No	female	elementary or higher	Non-Infected	Dog culling	Non-Infected	0.3636	7	Dog culling
12	3	No	No	Yes	No	No	male	elementary or higher	Non-Infected	Dog culling	Non-Infected	0.3636	7	Dog culling
27	5	No	No	Yes	No	No	female	elementary or higher	Non-Infected	Dog culling	Non-Infected	0.3636	7	Dog culling
19	0	No	Yes	Yes	No	No	female	elementary or higher	Non-Infected	Dog culling	NA	0.3636	7	Dog culling
56	3	No	No	No	No	No	male	less than elementary	Infected	Dog culling	NA	0.3636	7	Dog culling
36	4	No	Yes	Yes	No	No	female	elementary or higher	Non-Infected	Dog culling	Non-Infected	0.3636	7	Dog culling
28	4	No	No	Yes	No	No	female	elementary or higher	Infected	Dog culling	NA	0.3636	7	Dog culling
45	0	No	No	No	No	No	female	elementary or higher	Non-Infected	Dog culling	Non-Infected	0.3636	7	Dog culling
30	2	No	Yes	Yes	Yes	Yes	male	elementary or higher	Non-Infected	Dog culling	NA	0.3636	7	Dog culling
21	0	No	Yes	No	No	No	female	elementary or higher	Infected	Dog culling	NA	0.3636	7	Dog culling
27	4	No	No	No	No	No	male	elementary or higher	Non-Infected	Dog culling	Non-Infected	0.3636	7	Dog culling
45	4	No	No	No	No	No	female	less than elementary	Infected	Dog culling	NA	0.3636	7	Dog culling
33	4	No	No	Yes	No	No	female	elementary or higher	Non-Infected	Dog culling	Non-Infected	0.3636	7	Dog culling
41	5	No	No	No	No	No	female	elementary or higher	Infected	Dog culling	NA	0.3636	7	Dog culling
22	4	No	No	No	No	No	female	elementary or higher	Non-Infected	Dog culling	Non-Infected	0.3636	7	Dog culling
30	4	No	Yes	Yes	No	No	female	elementary or higher	Infected	Dog culling	NA	0.3636	7	Dog culling
38	4	No	Yes	No	No	No	male	less than elementary	Non-Infected	Dog culling	Non-Infected	0.3636	7	Dog culling
32	5	No	Yes	Yes	No	No	female	elementary or higher	Non-Infected	Dog culling	Non-Infected	0.3636	7	Dog culling
13	4	No	No	Yes	No	No	female	elementary or higher	Non-Infected	Dog culling	Infected	0.3636	7	Dog culling
20	3	No	Yes	No	No	No	female	elementary or higher	Non-Infected	Dog culling	Non-Infected	0.3636	7	Dog culling
37	4	No	No	No	No	No	female	elementary or higher	Infected	Dog culling	NA	0.3636	7	Dog culling
10	0	No	No	Yes	No	No	male	less than elementary	Non-Infected	Dog culling	NA	0.3636	7	Dog culling
56	4	No	No	Yes	No	No	female	less than elementary	Infected	Dog culling	NA	0.3636	7	Dog culling
34	5	No	No	Yes	No	No	female	elementary or higher	Non-Infected	Dog culling	Non-Infected	0.3636	7	Dog culling
28	4	No	No	No	No	No	female	elementary or higher	Non-Infected	No intervention	Non-Infected	0.3333	8	No intervention
44	5	No	Yes	Yes	No	No	female	elementary or higher	Non-Infected	No intervention	Non-Infected	0.3333	8	No intervention
35	5	No	No	No	No	No	female	elementary or higher	Non-Infected	No intervention	Non-Infected	0.3333	8	No intervention
58	0	No	No	Yes	No	No	female	less than elementary	Infected	No intervention	NA	0.3333	8	No intervention
16	0	No	No	No	No	No	female	NA	Non-Infected	No intervention	NA	0.3333	8	No intervention
44	5	No	No	No	No	No	female	less than elementary	Non-Infected	No intervention	Infected	0.3333	8	No intervention
34	5	No	No	No	No	No	female	elementary or higher	Non-Infected	No intervention	Infected	0.3333	8	No intervention
51	0	No	No	No	No	No	female	less than elementary	Infected	No intervention	NA	0.3333	8	No intervention
34	3	No	No	Yes	No	No	male	elementary or higher	Infected	No intervention	NA	0.3333	8	No intervention
32	3	No	No	No	No	No	male	less than elementary	Non-Infected	No intervention	NA	0.3333	8	No intervention
4	5	No	No	No	No	No	male	NA	Non-Infected	No intervention	Non-Infected	0.3333	8	No intervention
18	3	No	No	No	No	No	male	elementary or higher	Non-Infected	No intervention	NA	0.3333	8	No intervention
25	0	No	No	No	No	No	male	elementary or higher	Infected	No intervention	NA	0.3333	8	No intervention
23	0	No	No	No	No	No	female	elementary or higher	Infected	No intervention	NA	0.3333	8	No intervention
29	6	No	No	No	No	No	female	elementary or higher	Non-Infected	No intervention	Non-Infected	0.3333	8	No intervention
6	5	No	Yes	Yes	No	No	male	less than elementary	Infected	No intervention	NA	0.3333	8	No intervention
30	5	No	No	No	No	No	female	less than elementary	Non-Infected	No intervention	Non-Infected	0.3333	8	No intervention
66	2	No	No	No	No	No	female	less than elementary	Non-Infected	No intervention	Non-Infected	0.3333	8	No intervention
33	5	No	Yes	Yes	No	No	female	elementary or higher	Non-Infected	No intervention	Non-Infected	0.3333	8	No intervention
24	1	No	No	No	No	No	female	elementary or higher	Non-Infected	No intervention	Non-Infected	0.3333	8	No intervention
52	5	No	No	Yes	No	No	male	less than elementary	Non-Infected	No intervention	Non-Infected	0.3333	8	No intervention
80	5	No	No	Yes	No	No	female	less than elementary	Infected	No intervention	NA	0.3333	8	No intervention
21	0	No	Yes	No	No	No	female	less than elementary	Non-Infected	No intervention	NA	0.3333	8	No intervention
26	5	No	No	No	No	No	female	less than elementary	Infected	No intervention	NA	0.3333	8	No intervention
18	0	No	Yes	Yes	No	No	female	less than elementary	Non-Infected	No intervention	NA	0.3333	8	No intervention
11	5	No	Yes	Yes	No	No	male	less than elementary	Non-Infected	No intervention	Infected	0.3333	8	No intervention
7	0	No	Yes	No	No	No	male	less than elementary	Infected	No intervention	NA	0.3333	8	No intervention
16	5	No	No	Yes	No	No	male	elementary or higher	Non-Infected	Insecticide	Non-Infected	0.3929	9	Insecticide
54	6	No	Yes	Yes	No	No	male	elementary or higher	Infected	Insecticide	NA	0.3929	9	Insecticide
27	0	No	Yes	No	No	No	female	elementary or higher	Non-Infected	Insecticide	NA	0.3929	9	Insecticide
64	6	No	Yes	Yes	No	No	female	less than elementary	Infected	Insecticide	NA	0.3929	9	Insecticide
8	4	No	Yes	No	No	No	female	less than elementary	Non-Infected	Insecticide	NA	0.3929	9	Insecticide
27	5	No	Yes	No	No	No	female	elementary or higher	Non-Infected	Insecticide	Non-Infected	0.3929	9	Insecticide
18	0	No	Yes	Yes	No	Yes	female	elementary or higher	Non-Infected	Insecticide	NA	0.3929	9	Insecticide
41	0	No	Yes	Yes	No	Yes	male	less than elementary	Infected	Insecticide	NA	0.3929	9	Insecticide
11	7	No	No	Yes	No	No	male	elementary or higher	Infected	Insecticide	NA	0.3929	9	Insecticide
6	7	No	Yes	Yes	No	No	male	less than elementary	Non-Infected	Insecticide	NA	0.3929	9	Insecticide
12	7	No	Yes	Yes	No	No	female	elementary or higher	Non-Infected	Insecticide	Infected	0.3929	9	Insecticide
31	2	No	Yes	Yes	No	No	female	elementary or higher	Infected	Insecticide	NA	0.3929	9	Insecticide
18	0	No	Yes	No	No	No	female	elementary or higher	Non-Infected	Insecticide	NA	0.3929	9	Insecticide
33	7	No	Yes	Yes	No	Yes	female	elementary or higher	Non-Infected	Insecticide	NA	0.3929	9	Insecticide
20	1	No	No	No	No	No	female	less than elementary	Non-Infected	Insecticide	NA	0.3929	9	Insecticide
33	4	No	No	No	No	No	male	elementary or higher	Infected	Insecticide	NA	0.3929	9	Insecticide
7	4	No	No	No	No	No	male	less than elementary	Non-Infected	Insecticide	Non-Infected	0.3929	9	Insecticide
33	6	No	No	No	No	No	female	elementary or higher	Non-Infected	Insecticide	Non-Infected	0.3929	9	Insecticide
35	13	No	No	No	No	No	male	elementary or higher	Non-Infected	Insecticide	Non-Infected	0.3929	9	Insecticide
42	0	No	No	Yes	No	No	female	less than elementary	Non-Infected	Insecticide	NA	0.3929	9	Insecticide
54	6	No	Yes	Yes	Yes	No	female	elementary or higher	Infected	Insecticide	NA	0.3929	9	Insecticide
31	4	No	No	No	No	No	female	elementary or higher	Infected	Insecticide	NA	0.3929	9	Insecticide
51	5	No	Yes	Yes	No	No	female	elementary or higher	Infected	Insecticide	NA	0.3929	9	Insecticide
15	4	No	Yes	Yes	No	No	female	elementary or higher	Infected	Insecticide	NA	0.3929	9	Insecticide
43	1	No	No	No	No	No	female	elementary or higher	Non-Infected	Insecticide	Non-Infected	0.3929	9	Insecticide
34	4	No	No	No	No	No	female	elementary or higher	Infected	Insecticide	NA	0.3929	9	Insecticide
25	5	No	No	Yes	No	No	female	elementary or higher	Non-Infected	Insecticide	Infected	0.3929	9	Insecticide
32	0	No	No	No	No	No	female	elementary or higher	Non-Infected	Insecticide	NA	0.3929	9	Insecticide
32	3	No	No	Yes	No	No	male	elementary or higher	Infected	Dog culling + Insecticide	NA	0.5556	10	Dog culling + Insecticide
33	3	No	Yes	Yes	No	No	female	less than elementary	Infected	Dog culling + Insecticide	NA	0.5556	10	Dog culling + Insecticide
39	4	No	Yes	Yes	Yes	Yes	female	less than elementary	Infected	Dog culling + Insecticide	NA	0.5556	10	Dog culling + Insecticide
27	3	No	No	Yes	Yes	No	female	elementary or higher	Non-Infected	Dog culling + Insecticide	NA	0.5556	10	Dog culling + Insecticide
42	0	No	No	No	No	No	female	elementary or higher	Non-Infected	Dog culling + Insecticide	Infected	0.5556	10	Dog culling + Insecticide
25	1	No	No	No	No	No	female	elementary or higher	Non-Infected	Dog culling + Insecticide	NA	0.5556	10	Dog culling + Insecticide
39	2	No	Yes	Yes	No	Yes	female	less than elementary	Non-Infected	Dog culling + Insecticide	Non-Infected	0.5556	10	Dog culling + Insecticide
21	1	No	No	No	No	No	female	elementary or higher	Infected	Dog culling + Insecticide	NA	0.5556	10	Dog culling + Insecticide
27	4	No	No	No	No	No	female	elementary or higher	Infected	Dog culling + Insecticide	NA	0.5556	10	Dog culling + Insecticide
11	4	No	Yes	No	No	No	female	elementary or higher	Non-Infected	Dog culling + Insecticide	Non-Infected	0.5556	10	Dog culling + Insecticide
18	0	No	No	No	No	No	female	elementary or higher	Infected	Dog culling + Insecticide	NA	0.5556	10	Dog culling + Insecticide
60	3	No	No	No	No	No	female	less than elementary	Infected	Dog culling + Insecticide	NA	0.5556	10	Dog culling + Insecticide
24	3	No	No	Yes	No	No	male	elementary or higher	Non-Infected	Dog culling + Insecticide	NA	0.5556	10	Dog culling + Insecticide
16	4	No	No	No	No	No	female	elementary or higher	Infected	Dog culling + Insecticide	NA	0.5556	10	Dog culling + Insecticide
11	4	No	No	Yes	No	No	female	less than elementary	Non-Infected	Dog culling + Insecticide	Infected	0.5556	10	Dog culling + Insecticide
28	3	No	No	No	No	No	female	elementary or higher	Infected	Dog culling + Insecticide	NA	0.5556	10	Dog culling + Insecticide
38	3	No	No	No	No	No	female	elementary or higher	Non-Infected	Dog culling + Insecticide	NA	0.5556	10	Dog culling + Insecticide
26	3	No	No	Yes	No	No	female	elementary or higher	Infected	Dog culling + Insecticide	NA	0.5556	10	Dog culling + Insecticide
40	14	No	No	Yes	No	No	male	elementary or higher	Infected	Dog culling + Insecticide	NA	0.5556	10	Dog culling + Insecticide
36	3	No	No	No	No	No	female	less than elementary	Infected	Dog culling + Insecticide	NA	0.5556	10	Dog culling + Insecticide
26	4	No	Yes	Yes	No	No	female	elementary or higher	Infected	Dog culling + Insecticide	NA	0.5556	10	Dog culling + Insecticide
29	4	No	Yes	Yes	No	Yes	female	elementary or higher	Infected	Dog culling + Insecticide	NA	0.5556	10	Dog culling + Insecticide
28	1	No	No	No	No	No	female	elementary or higher	Non-Infected	Dog culling + Insecticide	Non-Infected	0.5556	10	Dog culling + Insecticide
7	4	No	No	Yes	No	No	male	less than elementary	Non-Infected	Dog culling + Insecticide	Non-Infected	0.5556	10	Dog culling + Insecticide
27	5	No	No	Yes	No	No	female	elementary or higher	Infected	Dog culling + Insecticide	NA	0.5556	10	Dog culling + Insecticide
19	4	No	No	No	No	No	female	elementary or higher	Non-Infected	Dog culling + Insecticide	NA	0.5556	10	Dog culling + Insecticide
25	1	No	No	No	No	No	female	elementary or higher	Non-Infected	Dog culling + Insecticide	Non-Infected	0.5556	10	Dog culling + Insecticide
21	1	No	No	No	No	No	female	elementary or higher	Infected	Dog culling	NA	0.4054	11	Dog culling
29	0	No	Yes	Yes	No	No	female	less than elementary	Infected	Dog culling	NA	0.4054	11	Dog culling
17	11	No	Yes	Yes	Yes	No	male	elementary or higher	Infected	Dog culling	NA	0.4054	11	Dog culling
25	4	No	Yes	Yes	No	No	female	less than elementary	Non-Infected	Dog culling	Non-Infected	0.4054	11	Dog culling
28	9	No	No	Yes	No	No	female	elementary or higher	Non-Infected	Dog culling	Non-Infected	0.4054	11	Dog culling
59	0	No	Yes	No	No	No	female	elementary or higher	Infected	Dog culling	NA	0.4054	11	Dog culling
21	4	No	No	Yes	No	No	female	elementary or higher	Non-Infected	Dog culling	NA	0.4054	11	Dog culling
11	10	No	No	No	No	No	female	elementary or higher	Non-Infected	Dog culling	Non-Infected	0.4054	11	Dog culling
42	11	No	No	Yes	No	No	female	elementary or higher	Non-Infected	Dog culling	Non-Infected	0.4054	11	Dog culling
36	4	No	Yes	No	No	No	female	elementary or higher	Non-Infected	Dog culling	Non-Infected	0.4054	11	Dog culling
37	11	No	Yes	No	No	No	male	elementary or higher	Infected	Dog culling	NA	0.4054	11	Dog culling
43	5	No	No	Yes	No	No	male	elementary or higher	Non-Infected	Dog culling	NA	0.4054	11	Dog culling
31	4	No	No	Yes	No	No	female	elementary or higher	Non-Infected	Dog culling	Non-Infected	0.4054	11	Dog culling
64	10	No	No	Yes	No	No	female	elementary or higher	Non-Infected	Dog culling	Non-Infected	0.4054	11	Dog culling
42	3	No	Yes	Yes	No	Yes	male	elementary or higher	Infected	Dog culling	NA	0.4054	11	Dog culling
60	10	No	No	No	No	No	female	elementary or higher	Infected	Dog culling	NA	0.4054	11	Dog culling
24	6	No	Yes	Yes	No	Yes	female	elementary or higher	Non-Infected	Dog culling	Non-Infected	0.4054	11	Dog culling
48	0	No	Yes	Yes	No	Yes	female	elementary or higher	Infected	Dog culling	NA	0.4054	11	Dog culling
21	2	No	No	No	No	No	female	elementary or higher	Non-Infected	Dog culling	NA	0.4054	11	Dog culling
50	10	No	Yes	Yes	No	No	male	elementary or higher	Non-Infected	Dog culling	NA	0.4054	11	Dog culling
35	10	No	Yes	No	No	No	female	elementary or higher	Non-Infected	Dog culling	Non-Infected	0.4054	11	Dog culling
35	10	No	No	No	No	No	female	elementary or higher	Infected	Dog culling	NA	0.4054	11	Dog culling
25	3	No	No	No	No	No	male	elementary or higher	Infected	Dog culling	NA	0.4054	11	Dog culling
41	10	No	No	Yes	No	No	male	elementary or higher	Non-Infected	Dog culling	Non-Infected	0.4054	11	Dog culling
36	3	No	Yes	No	No	No	female	elementary or higher	Non-Infected	Dog culling	Non-Infected	0.4054	11	Dog culling
21	7	No	No	No	No	No	female	elementary or higher	Non-Infected	Dog culling	NA	0.4054	11	Dog culling
49	2	No	No	No	No	No	female	less than elementary	Infected	Dog culling	NA	0.4054	11	Dog culling
21	5	No	No	No	No	No	female	elementary or higher	Infected	Dog culling	NA	0.4054	11	Dog culling
14	3	No	No	Yes	No	No	female	elementary or higher	Infected	Dog culling	NA	0.4054	11	Dog culling
8	4	No	No	No	No	No	male	less than elementary	Non-Infected	Dog culling	Infected	0.4054	11	Dog culling
20	0	No	No	Yes	No	No	female	less than elementary	Non-Infected	Dog culling	Non-Infected	0.4054	11	Dog culling
43	10	No	Yes	No	No	No	female	elementary or higher	Non-Infected	Dog culling	NA	0.4054	11	Dog culling
20	2	No	No	Yes	No	No	male	elementary or higher	Non-Infected	Dog culling	Non-Infected	0.4054	11	Dog culling
34	1	No	No	Yes	No	No	female	elementary or higher	Infected	Dog culling	NA	0.4054	11	Dog culling
35	10	No	Yes	Yes	No	No	female	elementary or higher	Infected	Dog culling	NA	0.4054	11	Dog culling
31	0	No	No	No	No	No	female	elementary or higher	Non-Infected	Dog culling	NA	0.4054	11	Dog culling
41	11	No	No	Yes	No	No	female	less than elementary	Non-Infected	Dog culling	Infected	0.4054	11	Dog culling
37	5	No	No	No	No	No	female	elementary or higher	Non-Infected	No intervention	Infected	0.2069	12	No intervention
37	5	No	No	Yes	Yes	No	female	elementary or higher	Non-Infected	No intervention	NA	0.2069	12	No intervention
52	1	No	Yes	Yes	No	No	female	elementary or higher	Non-Infected	No intervention	Non-Infected	0.2069	12	No intervention
59	5	No	No	No	No	No	female	less than elementary	Infected	No intervention	NA	0.2069	12	No intervention
15	4	No	No	Yes	No	No	male	elementary or higher	Non-Infected	No intervention	Infected	0.2069	12	No intervention
28	6	No	No	Yes	No	No	female	elementary or higher	Non-Infected	No intervention	Non-Infected	0.2069	12	No intervention
32	5	No	No	Yes	No	No	female	less than elementary	Non-Infected	No intervention	Non-Infected	0.2069	12	No intervention
40	5	No	No	No	No	No	male	less than elementary	Non-Infected	No intervention	Infected	0.2069	12	No intervention
18	2	No	No	Yes	No	No	female	elementary or higher	Non-Infected	No intervention	NA	0.2069	12	No intervention
19	0	No	No	No	No	No	female	elementary or higher	Infected	No intervention	NA	0.2069	12	No intervention
21	2	No	No	No	No	No	female	elementary or higher	Non-Infected	No intervention	NA	0.2069	12	No intervention
29	6	Yes	No	Yes	No	No	female	elementary or higher	Non-Infected	No intervention	Non-Infected	0.2069	12	No intervention
10	5	No	Yes	Yes	Yes	No	female	less than elementary	Non-Infected	No intervention	Non-Infected	0.2069	12	No intervention
38	2	No	No	No	No	No	female	less than elementary	Infected	No intervention	NA	0.2069	12	No intervention
24	5	No	No	Yes	No	No	female	elementary or higher	Non-Infected	No intervention	NA	0.2069	12	No intervention
19	3	No	No	No	No	No	male	NA	Non-Infected	No intervention	NA	0.2069	12	No intervention
33	3	No	No	No	No	No	male	elementary or higher	Non-Infected	No intervention	Infected	0.2069	12	No intervention
17	0	No	No	Yes	No	No	male	elementary or higher	Infected	No intervention	NA	0.2069	12	No intervention
40	3	No	No	No	No	No	female	elementary or higher	Non-Infected	No intervention	Non-Infected	0.2069	12	No intervention
19	6	No	No	No	No	No	female	elementary or higher	Non-Infected	No intervention	Non-Infected	0.2069	12	No intervention
36	5	No	No	No	No	No	male	elementary or higher	Non-Infected	No intervention	Non-Infected	0.2069	12	No intervention
26	3	No	No	No	No	No	female	elementary or higher	Non-Infected	No intervention	NA	0.2069	12	No intervention
43	5	No	No	Yes	No	No	female	elementary or higher	Non-Infected	No intervention	Infected	0.2069	12	No intervention
25	5	No	Yes	Yes	No	No	male	less than elementary	Infected	No intervention	NA	0.2069	12	No intervention
30	6	No	No	Yes	No	No	female	elementary or higher	Non-Infected	No intervention	Infected	0.2069	12	No intervention
35	0	No	No	No	No	No	female	elementary or higher	Infected	No intervention	NA	0.2069	12	No intervention
36	5	No	No	No	No	No	male	elementary or higher	Non-Infected	No intervention	NA	0.2069	12	No intervention
30	5	No	Yes	Yes	Yes	Yes	male	elementary or higher	Non-Infected	No intervention	Non-Infected	0.2069	12	No intervention
24	5	Yes	No	No	No	No	female	elementary or higher	Non-Infected	No intervention	NA	0.2069	12	No intervention
15	0	No	No	Yes	No	No	male	elementary or higher	Non-Infected	Insecticide	Non-Infected	0.5	13	Insecticide
22	10	No	No	No	No	No	female	elementary or higher	Non-Infected	Insecticide	Infected	0.5	13	Insecticide
28	10	No	No	No	No	No	female	elementary or higher	Infected	Insecticide	NA	0.5	13	Insecticide
36	2	No	No	No	No	No	female	elementary or higher	Non-Infected	Insecticide	Non-Infected	0.5	13	Insecticide
19	3	No	Yes	Yes	No	No	female	elementary or higher	Infected	Insecticide	NA	0.5	13	Insecticide
26	5	No	No	Yes	Yes	No	female	elementary or higher	Non-Infected	Insecticide	Non-Infected	0.5	13	Insecticide
67	1	No	Yes	No	No	No	female	less than elementary	Infected	Insecticide	NA	0.5	13	Insecticide
27	6	No	No	No	No	No	female	elementary or higher	Non-Infected	Insecticide	NA	0.5	13	Insecticide
53	0	No	No	No	No	No	female	elementary or higher	Infected	Insecticide	NA	0.5	13	Insecticide
23	0	No	Yes	No	No	No	male	elementary or higher	Infected	Insecticide	NA	0.5	13	Insecticide
41	10	No	Yes	Yes	No	No	female	less than elementary	Infected	Insecticide	NA	0.5	13	Insecticide
41	10	No	Yes	Yes	No	No	female	elementary or higher	Infected	Insecticide	NA	0.5	13	Insecticide
55	0	No	No	Yes	No	No	male	elementary or higher	Infected	Insecticide	NA	0.5	13	Insecticide
39	10	No	No	No	No	No	female	elementary or higher	Infected	Insecticide	NA	0.5	13	Insecticide
33	8	No	No	No	No	No	female	elementary or higher	Infected	Insecticide	NA	0.5	13	Insecticide
29	1	No	No	Yes	No	No	female	elementary or higher	Non-Infected	Insecticide	Non-Infected	0.5	13	Insecticide
43	10	No	No	No	No	No	female	elementary or higher	Infected	Insecticide	NA	0.5	13	Insecticide
32	1	No	Yes	No	No	No	female	elementary or higher	Non-Infected	Insecticide	Non-Infected	0.5	13	Insecticide
54	0	No	Yes	No	No	No	female	elementary or higher	Infected	Insecticide	NA	0.5	13	Insecticide
44	2	No	No	Yes	No	No	female	elementary or higher	Non-Infected	Insecticide	Infected	0.5	13	Insecticide
33	10	No	Yes	Yes	No	No	female	elementary or higher	Non-Infected	Insecticide	Non-Infected	0.5	13	Insecticide
55	1	No	Yes	Yes	No	No	female	less than elementary	Non-Infected	Insecticide	NA	0.5	13	Insecticide
25	4	No	Yes	No	No	No	female	elementary or higher	Infected	Insecticide	NA	0.5	13	Insecticide
17	10	No	No	Yes	No	No	male	elementary or higher	Non-Infected	Insecticide	Non-Infected	0.5	13	Insecticide
57	1	No	No	No	No	No	female	elementary or higher	Infected	Insecticide	NA	0.5	13	Insecticide
13	6	No	Yes	No	No	Yes	female	elementary or higher	Non-Infected	Insecticide	Non-Infected	0.5	13	Insecticide
28	9	No	No	No	No	No	female	elementary or higher	Non-Infected	Insecticide	Non-Infected	0.5	13	Insecticide
28	0	No	No	No	No	No	female	elementary or higher	Non-Infected	Insecticide	Non-Infected	0.5	13	Insecticide
38	8	No	No	No	No	No	female	elementary or higher	Infected	Insecticide	NA	0.5	13	Insecticide
27	0	No	No	No	No	No	female	elementary or higher	Non-Infected	Insecticide	Infected	0.5	13	Insecticide
33	1	No	Yes	No	No	No	female	elementary or higher	Non-Infected	Insecticide	NA	0.5	13	Insecticide
36	10	No	Yes	Yes	Yes	Yes	male	elementary or higher	Infected	Insecticide	NA	0.5	13	Insecticide
28	1	No	No	No	No	No	male	elementary or higher	Non-Infected	Insecticide	Non-Infected	0.5	13	Insecticide
26	9	No	Yes	No	No	No	male	elementary or higher	Infected	Insecticide	NA	0.5	13	Insecticide
16	5	No	No	No	No	No	female	elementary or higher	Infected	Dog culling + Insecticide	NA	0.44	14	Dog culling + Insecticide
35	8	No	No	No	No	No	female	elementary or higher	Non-Infected	Dog culling + Insecticide	Non-Infected	0.44	14	Dog culling + Insecticide
11	1	No	No	No	No	No	male	elementary or higher	Infected	Dog culling + Insecticide	NA	0.44	14	Dog culling + Insecticide
50	11	No	Yes	Yes	No	Yes	male	elementary or higher	Infected	Dog culling + Insecticide	NA	0.44	14	Dog culling + Insecticide
36	3	No	No	Yes	No	No	female	elementary or higher	Non-Infected	Dog culling + Insecticide	Non-Infected	0.44	14	Dog culling + Insecticide
19	6	No	Yes	Yes	No	No	female	elementary or higher	Non-Infected	Dog culling + Insecticide	NA	0.44	14	Dog culling + Insecticide
21	3	No	Yes	No	No	No	female	elementary or higher	Infected	Dog culling + Insecticide	NA	0.44	14	Dog culling + Insecticide
59	3	No	Yes	Yes	Yes	Yes	male	less than elementary	Non-Infected	Dog culling + Insecticide	NA	0.44	14	Dog culling + Insecticide
18	0	No	No	No	No	No	female	elementary or higher	Non-Infected	Dog culling + Insecticide	NA	0.44	14	Dog culling + Insecticide
56	0	No	No	Yes	No	No	male	elementary or higher	Infected	Dog culling + Insecticide	NA	0.44	14	Dog culling + Insecticide
20	2	No	No	No	No	No	female	elementary or higher	Non-Infected	Dog culling + Insecticide	Infected	0.44	14	Dog culling + Insecticide
56	0	No	No	Yes	No	No	female	less than elementary	Non-Infected	Dog culling + Insecticide	NA	0.44	14	Dog culling + Insecticide
39	3	No	No	No	No	No	female	elementary or higher	Non-Infected	Dog culling + Insecticide	NA	0.44	14	Dog culling + Insecticide
34	5	No	Yes	No	No	No	male	elementary or higher	Non-Infected	Dog culling + Insecticide	Infected	0.44	14	Dog culling + Insecticide
36	0	No	No	Yes	No	No	female	elementary or higher	Infected	Dog culling + Insecticide	NA	0.44	14	Dog culling + Insecticide
23	4	No	No	No	No	No	female	elementary or higher	Non-Infected	Dog culling + Insecticide	Non-Infected	0.44	14	Dog culling + Insecticide
53	8	No	Yes	Yes	No	Yes	male	elementary or higher	Infected	Dog culling + Insecticide	NA	0.44	14	Dog culling + Insecticide
35	4	No	Yes	Yes	Yes	Yes	male	elementary or higher	Non-Infected	Dog culling + Insecticide	NA	0.44	14	Dog culling + Insecticide
42	4	No	No	Yes	No	No	female	elementary or higher	Non-Infected	Dog culling + Insecticide	NA	0.44	14	Dog culling + Insecticide
21	0	No	No	No	No	No	male	elementary or higher	Non-Infected	Dog culling + Insecticide	NA	0.44	14	Dog culling + Insecticide
35	10	No	Yes	Yes	No	No	female	elementary or higher	Infected	Dog culling + Insecticide	NA	0.44	14	Dog culling + Insecticide
15	8	No	Yes	Yes	No	Yes	male	elementary or higher	Non-Infected	Dog culling + Insecticide	NA	0.44	14	Dog culling + Insecticide
26	0	No	No	No	No	No	male	elementary or higher	Infected	Dog culling + Insecticide	NA	0.44	14	Dog culling + Insecticide
33	10	No	Yes	Yes	No	Yes	female	elementary or higher	Infected	Dog culling + Insecticide	NA	0.44	14	Dog culling + Insecticide
82	9	No	No	No	No	No	male	less than elementary	Infected	Dog culling + Insecticide	NA	0.44	14	Dog culling + Insecticide
39	4	No	No	Yes	No	No	female	elementary or higher	Non-Infected	Dog culling	Non-Infected	0.2857	15	NA
51	10	No	Yes	No	No	No	female	elementary or higher	Non-Infected	Dog culling	Non-Infected	0.2857	15	NA
24	0	No	No	No	No	No	female	elementary or higher	Non-Infected	Dog culling	Non-Infected	0.2857	15	NA
29	2	No	No	No	No	No	female	less than elementary	Non-Infected	Dog culling	Infected	0.2857	15	NA
55	0	No	No	Yes	No	No	female	elementary or higher	Non-Infected	Dog culling	NA	0.2857	15	NA
38	5	No	No	No	No	No	female	elementary or higher	Non-Infected	Dog culling	Non-Infected	0.2857	15	NA
33	10	No	Yes	Yes	No	No	female	elementary or higher	Non-Infected	Dog culling	Non-Infected	0.2857	15	NA
13	16	No	No	No	No	No	male	less than elementary	Non-Infected	Dog culling	NA	0.2857	15	NA
21	1	No	Yes	No	No	Yes	male	elementary or higher	Non-Infected	Dog culling	NA	0.2857	15	NA
27	0	No	No	No	No	No	female	elementary or higher	Infected	Dog culling	NA	0.2857	15	NA
36	10	No	No	No	No	No	female	elementary or higher	Non-Infected	Dog culling	Non-Infected	0.2857	15	NA
18	7	No	No	No	No	No	male	elementary or higher	Infected	Dog culling	NA	0.2857	15	NA
24	0	No	No	No	No	No	female	elementary or higher	Infected	Dog culling	NA	0.2857	15	NA
25	10	No	Yes	No	No	No	female	elementary or higher	Non-Infected	Dog culling	NA	0.2857	15	NA
12	3	No	No	Yes	Yes	No	female	elementary or higher	Non-Infected	Dog culling	NA	0.2857	15	NA
20	11	No	Yes	No	No	No	female	elementary or higher	Non-Infected	Dog culling	NA	0.2857	15	NA
42	10	No	Yes	No	No	Yes	female	elementary or higher	Non-Infected	Dog culling	Non-Infected	0.2857	15	NA
58	7	No	No	No	No	No	female	elementary or higher	Infected	Dog culling	NA	0.2857	15	NA
33	10	No	Yes	No	No	Yes	female	elementary or higher	Non-Infected	Dog culling	NA	0.2857	15	NA
64	7	No	No	Yes	No	No	female	elementary or higher	Non-Infected	Dog culling	Infected	0.2857	15	NA
15	6	No	Yes	No	No	Yes	female	elementary or higher	Infected	Dog culling	NA	0.2857	15	NA
37	6	No	Yes	No	No	Yes	female	elementary or higher	Non-Infected	Dog culling	Non-Infected	0.2857	15	NA
18	0	No	No	No	No	No	male	elementary or higher	Infected	Dog culling	NA	0.2857	15	NA
64	10	No	No	Yes	No	No	female	elementary or higher	Infected	Dog culling	NA	0.2857	15	NA
41	12	No	Yes	Yes	No	Yes	male	elementary or higher	Non-Infected	Dog culling	Infected	0.2857	15	NA
20	4	No	No	No	No	No	female	elementary or higher	Non-Infected	Dog culling	NA	0.2857	15	NA
28	0	No	No	No	No	No	male	elementary or higher	Infected	Dog culling	NA	0.2857	15	NA
36	12	No	Yes	Yes	No	No	female	elementary or higher	Non-Infected	Dog culling	Non-Infected	0.2857	15	NA
46	8	No	No	Yes	No	No	female	elementary or higher	Non-Infected	Dog culling	Non-Infected	0.2857	15	NA
33	10	No	No	Yes	No	No	female	elementary or higher	Infected	Dog culling	NA	0.2857	15	NA
23	2	No	No	No	No	No	female	elementary or higher	Infected	Dog culling	NA	0.2857	15	NA
34	7	No	Yes	Yes	No	No	female	elementary or higher	Non-Infected	Dog culling	NA	0.2857	15	NA
37	0	No	No	No	No	No	female	elementary or higher	Non-Infected	Dog culling	NA	0.2857	15	NA
12	12	No	No	Yes	No	No	female	elementary or higher	Non-Infected	Dog culling	NA	0.2857	15	NA
18	0	No	No	No	No	No	male	elementary or higher	Non-Infected	Dog culling	NA	0.2857	15	NA
37	7	No	No	No	No	No	female	elementary or higher	Infected	No intervention	NA	0.25	16	No intervention
21	3	No	No	Yes	Yes	No	female	elementary or higher	Non-Infected	No intervention	Infected	0.25	16	No intervention
59	6	No	No	Yes	No	No	female	elementary or higher	Infected	No intervention	NA	0.25	16	No intervention
41	2	No	No	No	No	No	female	elementary or higher	Non-Infected	No intervention	NA	0.25	16	No intervention
67	11	No	No	No	No	No	female	less than elementary	Infected	No intervention	NA	0.25	16	No intervention
39	7	No	Yes	Yes	No	No	female	elementary or higher	Non-Infected	No intervention	Non-Infected	0.25	16	No intervention
46	2	No	Yes	No	No	No	female	elementary or higher	Non-Infected	No intervention	Infected	0.25	16	No intervention
41	11	No	No	Yes	No	No	female	elementary or higher	Non-Infected	No intervention	Non-Infected	0.25	16	No intervention
31	4	No	Yes	No	No	No	female	elementary or higher	Non-Infected	No intervention	NA	0.25	16	No intervention
32	1	No	Yes	No	No	No	male	elementary or higher	Infected	No intervention	NA	0.25	16	No intervention
41	11	No	No	No	No	No	female	elementary or higher	Non-Infected	No intervention	Non-Infected	0.25	16	No intervention
31	0	No	No	Yes	No	No	female	elementary or higher	Non-Infected	No intervention	Infected	0.25	16	No intervention
19	9	No	Yes	Yes	No	No	female	NA	Non-Infected	No intervention	NA	0.25	16	No intervention
19	1	No	No	Yes	Yes	No	female	elementary or higher	Non-Infected	No intervention	Non-Infected	0.25	16	No intervention
24	6	No	No	Yes	No	No	female	elementary or higher	Non-Infected	No intervention	Non-Infected	0.25	16	No intervention
38	10	No	Yes	No	No	Yes	female	elementary or higher	Infected	No intervention	NA	0.25	16	No intervention
31	4	No	No	No	No	No	male	elementary or higher	Non-Infected	No intervention	Non-Infected	0.25	16	No intervention
22	4	No	No	No	No	Yes	female	elementary or higher	Non-Infected	No intervention	Non-Infected	0.25	16	No intervention
11	11	No	Yes	No	No	No	male	elementary or higher	Non-Infected	No intervention	Infected	0.25	16	No intervention
18	10	No	Yes	No	No	No	female	elementary or higher	Non-Infected	No intervention	NA	0.25	16	No intervention
31	1	No	No	No	No	No	female	elementary or higher	NA	No intervention	NA	0.25	16	No intervention
30	0	No	Yes	No	No	No	female	less than elementary	Non-Infected	Insecticide	NA	0.3636	17	Insecticide
48	23	No	No	Yes	No	No	female	elementary or higher	Non-Infected	Insecticide	Non-Infected	0.3636	17	Insecticide
22	0	No	Yes	Yes	No	No	male	elementary or higher	Non-Infected	Insecticide	NA	0.3636	17	Insecticide
15	15	No	No	No	No	No	male	elementary or higher	Infected	Insecticide	NA	0.3636	17	Insecticide
24	22	No	No	Yes	No	No	male	elementary or higher	Infected	Insecticide	NA	0.3636	17	Insecticide
16	16	No	Yes	Yes	No	No	female	NA	Non-Infected	Insecticide	Infected	0.3636	17	Insecticide
22	15	No	Yes	Yes	Yes	No	female	elementary or higher	Infected	Insecticide	NA	0.3636	17	Insecticide
60	23	No	No	No	No	No	male	less than elementary	Infected	Insecticide	NA	0.3636	17	Insecticide
17	22	No	No	Yes	No	No	female	less than elementary	Non-Infected	Insecticide	Infected	0.3636	17	Insecticide
28	15	No	No	Yes	No	No	female	elementary or higher	Non-Infected	Insecticide	NA	0.3636	17	Insecticide
17	23	No	No	Yes	No	No	female	elementary or higher	Infected	Insecticide	NA	0.3636	17	Insecticide
31	18	No	No	Yes	Yes	No	female	elementary or higher	Infected	Insecticide	NA	0.3636	17	Insecticide
11	10	No	Yes	No	No	No	female	elementary or higher	Non-Infected	Insecticide	NA	0.3636	17	Insecticide
24	0	No	No	No	No	No	female	elementary or higher	Non-Infected	Insecticide	NA	0.3636	17	Insecticide
26	20	No	Yes	Yes	No	No	male	elementary or higher	Non-Infected	Insecticide	NA	0.3636	17	Insecticide
24	23	No	No	No	No	No	female	elementary or higher	Non-Infected	Insecticide	Non-Infected	0.3636	17	Insecticide
67	2	No	Yes	Yes	No	Yes	male	elementary or higher	Infected	Insecticide	NA	0.3636	17	Insecticide
19	22	No	Yes	Yes	No	No	male	elementary or higher	Infected	Insecticide	NA	0.3636	17	Insecticide
23	0	No	No	Yes	No	No	female	elementary or higher	Non-Infected	Insecticide	Infected	0.3636	17	Insecticide
24	24	No	No	Yes	No	No	male	elementary or higher	Non-Infected	Insecticide	NA	0.3636	17	Insecticide
12	12	No	No	Yes	No	No	male	elementary or higher	Non-Infected	Insecticide	Non-Infected	0.3636	17	Insecticide
21	20	No	Yes	Yes	No	No	female	elementary or higher	Non-Infected	Insecticide	NA	0.3636	17	Insecticide
51	2	No	No	No	No	No	female	elementary or higher	Infected	Dog culling + Insecticide	NA	0.4074	18	NA
34	0	No	No	Yes	No	No	female	elementary or higher	Non-Infected	Dog culling + Insecticide	NA	0.4074	18	NA
28	10	No	No	Yes	No	No	male	elementary or higher	Non-Infected	Dog culling + Insecticide	Infected	0.4074	18	NA
24	17	No	No	Yes	No	No	female	elementary or higher	Non-Infected	Dog culling + Insecticide	Non-Infected	0.4074	18	NA
19	0	No	Yes	Yes	No	No	female	elementary or higher	Infected	Dog culling + Insecticide	NA	0.4074	18	NA
18	18	No	Yes	Yes	No	No	female	elementary or higher	Non-Infected	Dog culling + Insecticide	NA	0.4074	18	NA
58	23	No	No	Yes	No	No	female	elementary or higher	Infected	Dog culling + Insecticide	NA	0.4074	18	NA
28	28	No	Yes	Yes	No	Yes	female	elementary or higher	Infected	Dog culling + Insecticide	NA	0.4074	18	NA
22	24	No	No	Yes	No	No	male	elementary or higher	Non-Infected	Dog culling + Insecticide	NA	0.4074	18	NA
20	10	No	Yes	Yes	No	Yes	female	elementary or higher	Infected	Dog culling + Insecticide	NA	0.4074	18	NA
31	20	No	No	No	No	No	male	elementary or higher	Infected	Dog culling + Insecticide	NA	0.4074	18	NA
41	3	Yes	No	No	No	No	female	elementary or higher	Non-Infected	Dog culling + Insecticide	Non-Infected	0.4074	18	NA
31	24	No	Yes	Yes	No	No	female	elementary or higher	Non-Infected	Dog culling + Insecticide	Non-Infected	0.4074	18	NA
18	18	No	Yes	Yes	No	No	female	elementary or higher	Non-Infected	Dog culling + Insecticide	NA	0.4074	18	NA
64	20	No	No	No	No	No	male	less than elementary	Non-Infected	Dog culling + Insecticide	Non-Infected	0.4074	18	NA
44	21	No	Yes	Yes	No	No	female	elementary or higher	Non-Infected	Dog culling + Insecticide	Non-Infected	0.4074	18	NA
35	23	No	No	No	No	No	female	elementary or higher	Non-Infected	Dog culling + Insecticide	Non-Infected	0.4074	18	NA
20	20	No	Yes	No	No	No	male	elementary or higher	Infected	Dog culling + Insecticide	NA	0.4074	18	NA
21	21	No	Yes	Yes	No	Yes	male	elementary or higher	Infected	Dog culling + Insecticide	NA	0.4074	18	NA
60	8	No	No	Yes	No	No	male	less than elementary	Infected	Dog culling + Insecticide	NA	0.4074	18	NA
39	12	No	No	No	No	No	female	elementary or higher	Non-Infected	Dog culling + Insecticide	NA	0.4074	18	NA
49	24	No	No	Yes	No	No	male	elementary or higher	Infected	Dog culling + Insecticide	NA	0.4074	18	NA
22	24	No	No	No	No	No	female	elementary or higher	Non-Infected	Dog culling + Insecticide	Non-Infected	0.4074	18	NA
49	NA	No	Yes	No	No	No	female	elementary or higher	Non-Infected	Dog culling + Insecticide	Non-Infected	0.4074	18	NA
40	24	No	Yes	Yes	No	No	male	elementary or higher	Non-Infected	Dog culling + Insecticide	Non-Infected	0.4074	18	NA
56	25	No	Yes	No	No	Yes	female	elementary or higher	Non-Infected	Dog culling + Insecticide	Non-Infected	0.4074	18	NA
49	20	No	No	No	No	No	female	NA	Infected	Dog culling + Insecticide	NA	0.4074	18	NA
16	16	No	No	Yes	No	No	male	elementary or higher	Infected	Dog culling	NA	0.3214	19	Dog culling
32	11	No	No	No	No	No	male	elementary or higher	Non-Infected	Dog culling	NA	0.3214	19	Dog culling
66	10	No	No	No	No	No	female	less than elementary	Infected	Dog culling	NA	0.3214	19	Dog culling
42	22	No	No	Yes	No	No	female	elementary or higher	Non-Infected	Dog culling	Non-Infected	0.3214	19	Dog culling
51	20	No	No	No	No	No	male	elementary or higher	Non-Infected	Dog culling	Non-Infected	0.3214	19	Dog culling
34	24	No	No	No	No	No	male	elementary or higher	Non-Infected	Dog culling	Infected	0.3214	19	Dog culling
63	14	No	Yes	Yes	No	Yes	female	less than elementary	Infected	Dog culling	NA	0.3214	19	Dog culling
43	22	No	Yes	No	No	No	female	elementary or higher	Non-Infected	Dog culling	NA	0.3214	19	Dog culling
51	NA	No	Yes	Yes	No	No	male	less than elementary	Non-Infected	Dog culling	NA	0.3214	19	Dog culling
60	23	No	No	No	No	No	female	elementary or higher	Infected	Dog culling	NA	0.3214	19	Dog culling
57	0	No	No	No	No	No	male	less than elementary	Non-Infected	Dog culling	Infected	0.3214	19	Dog culling
11	23	No	No	No	No	No	male	elementary or higher	Non-Infected	Dog culling	Non-Infected	0.3214	19	Dog culling
44	24	No	No	No	No	No	female	elementary or higher	Infected	Dog culling	NA	0.3214	19	Dog culling
7	23	No	No	Yes	No	No	female	less than elementary	Non-Infected	Dog culling	Infected	0.3214	19	Dog culling
28	25	No	No	Yes	No	No	male	elementary or higher	Infected	Dog culling	NA	0.3214	19	Dog culling
33	0	No	No	No	No	No	male	elementary or higher	Non-Infected	Dog culling	NA	0.3214	19	Dog culling
12	12	Yes	Yes	Yes	Yes	No	male	elementary or higher	Non-Infected	Dog culling	Non-Infected	0.3214	19	Dog culling
12	16	No	Yes	Yes	No	No	male	elementary or higher	Non-Infected	Dog culling	Infected	0.3214	19	Dog culling
14	20	No	Yes	Yes	No	No	male	elementary or higher	Non-Infected	Dog culling	Non-Infected	0.3214	19	Dog culling
25	23	No	No	No	No	No	male	elementary or higher	Non-Infected	Dog culling	NA	0.3214	19	Dog culling
37	14	No	Yes	Yes	No	Yes	male	elementary or higher	Non-Infected	Dog culling	Non-Infected	0.3214	19	Dog culling
19	19	No	Yes	Yes	No	Yes	female	elementary or higher	Infected	Dog culling	NA	0.3214	19	Dog culling
43	22	No	No	Yes	No	No	female	elementary or higher	Non-Infected	Dog culling	Infected	0.3214	19	Dog culling
65	23	No	No	Yes	No	No	female	elementary or higher	Non-Infected	Dog culling	Infected	0.3214	19	Dog culling
31	6	No	No	Yes	No	No	female	elementary or higher	Non-Infected	Dog culling	NA	0.3214	19	Dog culling
31	23	No	No	Yes	No	No	male	elementary or higher	Non-Infected	Dog culling	Non-Infected	0.3214	19	Dog culling
46	24	No	No	Yes	No	No	female	elementary or higher	Infected	Dog culling	NA	0.3214	19	Dog culling
21	NA	No	No	No	No	No	male	less than elementary	Infected	Dog culling	NA	0.3214	19	Dog culling
11	12	No	No	Yes	No	No	male	elementary or higher	Infected	No intervention	NA	0.5	20	No intervention
61	23	No	No	No	No	No	female	less than elementary	Infected	No intervention	NA	0.5	20	No intervention
25	2	No	Yes	Yes	No	No	female	elementary or higher	Non-Infected	No intervention	NA	0.5	20	No intervention
50	21	No	No	Yes	No	No	male	less than elementary	Infected	No intervention	NA	0.5	20	No intervention
52	23	No	Yes	No	No	No	female	elementary or higher	Infected	No intervention	NA	0.5	20	No intervention
52	4	No	Yes	Yes	No	No	female	elementary or higher	Infected	No intervention	NA	0.5	20	No intervention
47	9	No	No	No	No	No	male	elementary or higher	Non-Infected	No intervention	NA	0.5	20	No intervention
22	21	No	No	Yes	No	No	female	elementary or higher	Non-Infected	No intervention	NA	0.5	20	No intervention
25	25	No	No	Yes	No	No	male	less than elementary	Non-Infected	No intervention	Infected	0.5	20	No intervention
65	3	No	No	No	No	No	female	elementary or higher	Infected	No intervention	NA	0.5	20	No intervention
14	4	No	Yes	Yes	No	No	female	elementary or higher	Non-Infected	No intervention	Non-Infected	0.5	20	No intervention
46	23	No	No	Yes	No	No	female	elementary or higher	Non-Infected	No intervention	Infected	0.5	20	No intervention
30	0	No	No	No	No	No	female	elementary or higher	Infected	No intervention	NA	0.5	20	No intervention
18	18	No	Yes	Yes	No	No	female	elementary or higher	Non-Infected	No intervention	Non-Infected	0.5	20	No intervention
22	24	No	No	No	No	No	male	elementary or higher	Non-Infected	No intervention	NA	0.5	20	No intervention
31	15	No	Yes	Yes	No	No	female	elementary or higher	Infected	No intervention	NA	0.5	20	No intervention
18	18	No	No	No	No	No	male	elementary or higher	Infected	No intervention	NA	0.5	20	No intervention
9	9	No	Yes	No	No	No	female	elementary or higher	Non-Infected	No intervention	NA	0.5	20	No intervention
13	13	No	No	Yes	No	No	female	elementary or higher	Non-Infected	No intervention	Non-Infected	0.5	20	No intervention
50	25	No	Yes	No	No	No	male	elementary or higher	Infected	No intervention	NA	0.5	20	No intervention
23	22	No	Yes	No	No	No	female	elementary or higher	Infected	No intervention	NA	0.5	20	No intervention
23	23	No	No	Yes	No	No	female	elementary or higher	Non-Infected	No intervention	Non-Infected	0.5	20	No intervention
26	23	No	No	Yes	No	No	male	elementary or higher	Infected	No intervention	NA	0.5	20	No intervention
21	21	No	Yes	No	No	Yes	male	elementary or higher	Infected	No intervention	NA	0.5	20	No intervention
21	21	No	No	Yes	No	No	male	elementary or higher	Non-Infected	No intervention	Infected	0.5	20	No intervention
12	12	No	No	No	No	No	male	elementary or higher	Non-Infected	No intervention	Non-Infected	0.5	20	No intervention
13	9	No	No	Yes	No	No	female	elementary or higher	Non-Infected	Insecticide	Non-Infected	0.48	21	Insecticide
63	14	No	No	Yes	No	No	female	less than elementary	Infected	Insecticide	NA	0.48	21	Insecticide
22	15	No	Yes	Yes	No	No	female	elementary or higher	Non-Infected	Insecticide	Non-Infected	0.48	21	Insecticide
22	0	No	No	No	No	No	female	elementary or higher	Non-Infected	Insecticide	Non-Infected	0.48	21	Insecticide
17	13	No	No	No	No	No	female	elementary or higher	Non-Infected	Insecticide	Non-Infected	0.48	21	Insecticide
30	7	No	Yes	Yes	Yes	Yes	male	elementary or higher	Non-Infected	Insecticide	Infected	0.48	21	Insecticide
37	13	No	No	Yes	No	No	female	elementary or higher	Infected	Insecticide	NA	0.48	21	Insecticide
36	20	No	No	Yes	No	No	female	elementary or higher	Infected	Insecticide	NA	0.48	21	Insecticide
50	17	No	No	Yes	No	No	female	less than elementary	Infected	Insecticide	NA	0.48	21	Insecticide
26	18	No	Yes	Yes	No	No	female	elementary or higher	Infected	Insecticide	NA	0.48	21	Insecticide
35	5	No	Yes	Yes	No	No	male	elementary or higher	Infected	Insecticide	NA	0.48	21	Insecticide
45	16	No	Yes	No	No	Yes	female	elementary or higher	Infected	Insecticide	NA	0.48	21	Insecticide
19	0	No	No	No	No	No	female	elementary or higher	Non-Infected	Insecticide	NA	0.48	21	Insecticide
10	10	No	No	No	No	No	male	elementary or higher	Infected	Insecticide	NA	0.48	21	Insecticide
23	15	No	No	Yes	Yes	No	female	elementary or higher	Non-Infected	Insecticide	Infected	0.48	21	Insecticide
34	6	No	Yes	No	No	Yes	female	elementary or higher	Infected	Insecticide	NA	0.48	21	Insecticide
27	0	No	No	Yes	No	No	female	elementary or higher	Non-Infected	Insecticide	Non-Infected	0.48	21	Insecticide
34	14	No	No	Yes	No	No	female	elementary or higher	Non-Infected	Insecticide	Infected	0.48	21	Insecticide
38	14	No	No	No	No	No	female	elementary or higher	Infected	Insecticide	NA	0.48	21	Insecticide
35	15	No	Yes	Yes	No	Yes	female	elementary or higher	Infected	Insecticide	NA	0.48	21	Insecticide
12	10	No	No	No	No	No	female	elementary or higher	Infected	Insecticide	NA	0.48	21	Insecticide
42	12	No	Yes	No	No	No	male	elementary or higher	Non-Infected	Insecticide	NA	0.48	21	Insecticide
54	17	No	Yes	Yes	No	No	female	elementary or higher	Non-Infected	Insecticide	Non-Infected	0.48	21	Insecticide
30	5	No	No	Yes	No	No	male	elementary or higher	Non-Infected	Insecticide	Infected	0.48	21	Insecticide
38	7	No	Yes	Yes	No	Yes	female	elementary or higher	Non-Infected	Insecticide	NA	0.48	21	Insecticide
14	14	No	Yes	Yes	No	No	female	elementary or higher	Non-Infected	Dog culling + Insecticide	Non-Infected	0.5526	22	Dog culling + Insecticide
56	18	No	Yes	Yes	No	Yes	female	less than elementary	Infected	Dog culling + Insecticide	NA	0.5526	22	Dog culling + Insecticide
43	5	No	Yes	No	No	No	female	elementary or higher	Infected	Dog culling + Insecticide	NA	0.5526	22	Dog culling + Insecticide
11	15	No	Yes	Yes	Yes	Yes	male	elementary or higher	Infected	Dog culling + Insecticide	NA	0.5526	22	Dog culling + Insecticide
22	17	No	Yes	No	No	No	female	elementary or higher	Non-Infected	Dog culling + Insecticide	Non-Infected	0.5526	22	Dog culling + Insecticide
50	17	No	Yes	Yes	No	No	male	elementary or higher	Infected	Dog culling + Insecticide	NA	0.5526	22	Dog culling + Insecticide
23	17	No	Yes	Yes	No	No	male	elementary or higher	Infected	Dog culling + Insecticide	NA	0.5526	22	Dog culling + Insecticide
59	3	No	Yes	No	No	No	male	less than elementary	Infected	Dog culling + Insecticide	NA	0.5526	22	Dog culling + Insecticide
50	18	No	Yes	Yes	No	Yes	male	less than elementary	Non-Infected	Dog culling + Insecticide	Non-Infected	0.5526	22	Dog culling + Insecticide
28	7	No	Yes	No	No	No	female	elementary or higher	Infected	Dog culling + Insecticide	NA	0.5526	22	Dog culling + Insecticide
17	16	No	Yes	No	No	Yes	male	elementary or higher	Infected	Dog culling + Insecticide	NA	0.5526	22	Dog culling + Insecticide
46	17	No	No	No	No	No	female	elementary or higher	Infected	Dog culling + Insecticide	NA	0.5526	22	Dog culling + Insecticide
17	15	No	No	Yes	No	No	female	elementary or higher	Non-Infected	Dog culling + Insecticide	Non-Infected	0.5526	22	Dog culling + Insecticide
24	9	No	No	No	No	No	female	elementary or higher	Non-Infected	Dog culling + Insecticide	Non-Infected	0.5526	22	Dog culling + Insecticide
37	2	No	No	Yes	No	No	female	elementary or higher	Infected	Dog culling + Insecticide	NA	0.5526	22	Dog culling + Insecticide
32	4	No	No	No	No	No	female	less than elementary	Infected	Dog culling + Insecticide	NA	0.5526	22	Dog culling + Insecticide
46	8	No	Yes	Yes	No	No	male	elementary or higher	Non-Infected	Dog culling + Insecticide	Non-Infected	0.5526	22	Dog culling + Insecticide
61	17	No	No	No	No	No	female	elementary or higher	Infected	Dog culling + Insecticide	NA	0.5526	22	Dog culling + Insecticide
34	3	No	Yes	Yes	No	Yes	female	elementary or higher	Non-Infected	Dog culling + Insecticide	Non-Infected	0.5526	22	Dog culling + Insecticide
38	17	No	Yes	No	No	Yes	female	elementary or higher	Non-Infected	Dog culling + Insecticide	Non-Infected	0.5526	22	Dog culling + Insecticide
26	15	No	No	Yes	No	No	female	elementary or higher	Infected	Dog culling + Insecticide	NA	0.5526	22	Dog culling + Insecticide
16	17	No	Yes	Yes	No	Yes	male	elementary or higher	Non-Infected	Dog culling + Insecticide	Non-Infected	0.5526	22	Dog culling + Insecticide
38	17	No	Yes	No	No	No	male	elementary or higher	Infected	Dog culling + Insecticide	NA	0.5526	22	Dog culling + Insecticide
16	17	No	No	Yes	No	No	male	elementary or higher	Non-Infected	Dog culling + Insecticide	Non-Infected	0.5526	22	Dog culling + Insecticide
43	16	No	No	Yes	No	No	female	elementary or higher	Non-Infected	Dog culling + Insecticide	Non-Infected	0.5526	22	Dog culling + Insecticide
19	0	No	Yes	Yes	No	No	female	elementary or higher	Non-Infected	Dog culling + Insecticide	NA	0.5526	22	Dog culling + Insecticide
1	17	No	No	No	No	No	male	elementary or higher	Infected	Dog culling + Insecticide	NA	0.5526	22	Dog culling + Insecticide
45	6	No	Yes	No	No	No	male	elementary or higher	Infected	Dog culling + Insecticide	NA	0.5526	22	Dog culling + Insecticide
27	7	No	Yes	No	No	No	female	elementary or higher	Non-Infected	Dog culling + Insecticide	Non-Infected	0.5526	22	Dog culling + Insecticide
19	10	No	Yes	No	No	No	female	elementary or higher	Infected	Dog culling + Insecticide	NA	0.5526	22	Dog culling + Insecticide
44	17	No	Yes	Yes	No	No	female	less than elementary	Non-Infected	Dog culling + Insecticide	Infected	0.5526	22	Dog culling + Insecticide
47	14	No	No	Yes	No	No	male	elementary or higher	Infected	Dog culling + Insecticide	NA	0.5526	22	Dog culling + Insecticide
50	17	No	No	No	No	No	female	less than elementary	Infected	Dog culling + Insecticide	NA	0.5526	22	Dog culling + Insecticide
53	17	No	No	Yes	No	No	female	elementary or higher	Infected	Dog culling + Insecticide	NA	0.5526	22	Dog culling + Insecticide
30	10	No	Yes	Yes	No	No	male	elementary or higher	Non-Infected	Dog culling + Insecticide	NA	0.5526	22	Dog culling + Insecticide
18	11	No	No	Yes	No	No	male	elementary or higher	Infected	Dog culling + Insecticide	NA	0.5526	22	Dog culling + Insecticide
47	7	No	Yes	No	No	Yes	male	elementary or higher	Non-Infected	Dog culling + Insecticide	Non-Infected	0.5526	22	Dog culling + Insecticide
12	1	No	Yes	Yes	No	No	male	elementary or higher	Non-Infected	Dog culling + Insecticide	NA	0.5526	22	Dog culling + Insecticide
37	13	No	No	No	No	No	female	less than elementary	Infected	Dog culling	NA	0.3714	23	Dog culling
39	16	No	No	Yes	No	No	female	elementary or higher	Infected	Dog culling	NA	0.3714	23	Dog culling
16	15	No	Yes	Yes	No	Yes	female	elementary or higher	Non-Infected	Dog culling	Non-Infected	0.3714	23	Dog culling
45	18	No	Yes	Yes	No	No	female	elementary or higher	Infected	Dog culling	NA	0.3714	23	Dog culling
45	17	No	Yes	No	No	No	male	elementary or higher	Infected	Dog culling	NA	0.3714	23	Dog culling
58	17	No	No	No	No	No	female	elementary or higher	Infected	Dog culling	NA	0.3714	23	Dog culling
16	2	No	No	Yes	No	No	female	elementary or higher	Non-Infected	Dog culling	NA	0.3714	23	Dog culling
21	17	No	No	Yes	No	No	female	elementary or higher	Infected	Dog culling	NA	0.3714	23	Dog culling
38	17	No	No	No	No	No	male	elementary or higher	Non-Infected	Dog culling	NA	0.3714	23	Dog culling
30	7	No	No	No	No	No	male	elementary or higher	Non-Infected	Dog culling	NA	0.3714	23	Dog culling
33	16	No	No	No	No	No	female	elementary or higher	Non-Infected	Dog culling	Non-Infected	0.3714	23	Dog culling
28	7	No	No	No	No	No	female	elementary or higher	Infected	Dog culling	NA	0.3714	23	Dog culling
7	7	No	Yes	Yes	No	No	female	less than elementary	Non-Infected	Dog culling	Non-Infected	0.3714	23	Dog culling
19	17	No	No	No	No	No	male	elementary or higher	Non-Infected	Dog culling	Infected	0.3714	23	Dog culling
19	0	No	No	No	No	No	female	elementary or higher	Non-Infected	Dog culling	NA	0.3714	23	Dog culling
35	20	No	No	Yes	No	No	male	elementary or higher	Non-Infected	Dog culling	NA	0.3714	23	Dog culling
43	19	No	Yes	Yes	Yes	No	female	elementary or higher	Infected	Dog culling	NA	0.3714	23	Dog culling
16	16	No	No	Yes	No	No	male	elementary or higher	Non-Infected	Dog culling	Non-Infected	0.3714	23	Dog culling
21	17	No	No	No	No	No	male	elementary or higher	Infected	Dog culling	NA	0.3714	23	Dog culling
26	5	No	No	No	No	No	female	elementary or higher	Infected	Dog culling	NA	0.3714	23	Dog culling
22	17	No	No	Yes	No	No	female	elementary or higher	Non-Infected	Dog culling	Non-Infected	0.3714	23	Dog culling
30	10	No	No	No	No	No	female	elementary or higher	Non-Infected	Dog culling	Infected	0.3714	23	Dog culling
17	17	No	No	Yes	No	No	male	elementary or higher	Non-Infected	Dog culling	NA	0.3714	23	Dog culling
27	15	No	Yes	No	No	No	female	elementary or higher	Non-Infected	Dog culling	Non-Infected	0.3714	23	Dog culling
42	18	No	Yes	Yes	No	No	male	less than elementary	Infected	Dog culling	NA	0.3714	23	Dog culling
50	19	No	No	Yes	No	No	male	elementary or higher	Infected	Dog culling	NA	0.3714	23	Dog culling
36	18	No	No	No	No	No	male	elementary or higher	Infected	Dog culling	NA	0.3714	23	Dog culling
37	14	No	No	Yes	No	No	female	elementary or higher	Non-Infected	Dog culling	Infected	0.3714	23	Dog culling
44	18	No	Yes	Yes	No	No	female	elementary or higher	Non-Infected	Dog culling	Non-Infected	0.3714	23	Dog culling
39	12	No	Yes	No	No	No	female	elementary or higher	Non-Infected	Dog culling	Non-Infected	0.3714	23	Dog culling
15	15	No	Yes	No	No	No	male	elementary or higher	Non-Infected	Dog culling	Non-Infected	0.3714	23	Dog culling
25	10	No	No	Yes	No	No	female	elementary or higher	Non-Infected	Dog culling	NA	0.3714	23	Dog culling
43	18	No	Yes	Yes	No	No	male	elementary or higher	Non-Infected	Dog culling	NA	0.3714	23	Dog culling
40	18	No	Yes	No	No	No	female	elementary or higher	Non-Infected	Dog culling	Infected	0.3714	23	Dog culling
18	12	No	No	Yes	No	No	male	elementary or higher	Non-Infected	Dog culling	NA	0.3714	23	Dog culling
18	7	No	No	Yes	No	No	female	elementary or higher	Infected	No intervention	NA	0.4444	24	No intervention
40	17	No	Yes	Yes	No	Yes	male	less than elementary	Non-Infected	No intervention	Infected	0.4444	24	No intervention
16	0	No	Yes	Yes	No	No	female	elementary or higher	Non-Infected	No intervention	NA	0.4444	24	No intervention
18	5	No	Yes	Yes	No	No	female	elementary or higher	Infected	No intervention	NA	0.4444	24	No intervention
39	18	No	No	Yes	No	No	female	elementary or higher	Infected	No intervention	NA	0.4444	24	No intervention
14	12	No	No	Yes	No	No	female	elementary or higher	Infected	No intervention	NA	0.4444	24	No intervention
18	3	No	Yes	No	No	Yes	female	elementary or higher	Infected	No intervention	NA	0.4444	24	No intervention
30	9	No	No	No	No	No	female	elementary or higher	Non-Infected	No intervention	NA	0.4444	24	No intervention
21	13	No	Yes	No	No	No	female	elementary or higher	Infected	No intervention	NA	0.4444	24	No intervention
40	16	No	Yes	No	No	No	female	elementary or higher	Non-Infected	No intervention	NA	0.4444	24	No intervention
42	4	No	No	Yes	No	No	female	elementary or higher	Non-Infected	No intervention	Infected	0.4444	24	No intervention
37	10	No	No	Yes	No	No	male	elementary or higher	Infected	No intervention	NA	0.4444	24	No intervention
47	4	No	Yes	No	No	No	female	elementary or higher	Non-Infected	No intervention	Non-Infected	0.4444	24	No intervention
12	12	No	Yes	Yes	No	No	male	elementary or higher	Non-Infected	No intervention	Infected	0.4444	24	No intervention
27	1	No	No	No	No	No	female	elementary or higher	Non-Infected	No intervention	NA	0.4444	24	No intervention
12	12	No	Yes	Yes	No	No	female	elementary or higher	Non-Infected	No intervention	Infected	0.4444	24	No intervention
41	15	No	Yes	Yes	No	Yes	female	elementary or higher	Non-Infected	No intervention	NA	0.4444	24	No intervention
20	10	No	Yes	No	No	No	female	elementary or higher	Infected	No intervention	NA	0.4444	24	No intervention
48	4	No	No	No	No	No	male	less than elementary	Infected	Insecticide	NA	0.3889	25	Insecticide
20	4	No	No	No	No	No	male	elementary or higher	Infected	Insecticide	NA	0.3889	25	Insecticide
22	5	No	No	Yes	No	No	female	elementary or higher	Infected	Insecticide	NA	0.3889	25	Insecticide
26	7	No	No	Yes	No	No	female	elementary or higher	Non-Infected	Insecticide	Non-Infected	0.3889	25	Insecticide
16	0	No	No	No	No	No	female	less than elementary	Infected	Insecticide	NA	0.3889	25	Insecticide
25	8	No	Yes	Yes	No	Yes	male	elementary or higher	Infected	Insecticide	NA	0.3889	25	Insecticide
40	9	No	No	Yes	No	No	male	less than elementary	Non-Infected	Insecticide	Non-Infected	0.3889	25	Insecticide
44	7	No	No	Yes	No	No	female	elementary or higher	Infected	Insecticide	NA	0.3889	25	Insecticide
30	6	No	Yes	No	No	Yes	male	elementary or higher	Non-Infected	Insecticide	NA	0.3889	25	Insecticide
9	7	No	Yes	Yes	Yes	No	female	elementary or higher	Non-Infected	Insecticide	Infected	0.3889	25	Insecticide
38	4	No	No	No	No	No	male	elementary or higher	Non-Infected	Insecticide	Infected	0.3889	25	Insecticide
27	7	No	No	No	No	No	female	elementary or higher	Non-Infected	Insecticide	Non-Infected	0.3889	25	Insecticide
40	7	No	No	No	No	No	male	less than elementary	Non-Infected	Insecticide	Infected	0.3889	25	Insecticide
27	4	No	No	Yes	No	No	female	elementary or higher	Non-Infected	Insecticide	NA	0.3889	25	Insecticide
50	8	No	No	Yes	No	No	female	less than elementary	Non-Infected	Insecticide	NA	0.3889	25	Insecticide
39	7	No	No	No	No	No	male	elementary or higher	Non-Infected	Insecticide	Infected	0.3889	25	Insecticide
47	7	No	Yes	No	No	No	female	elementary or higher	Infected	Insecticide	NA	0.3889	25	Insecticide
10	3	No	No	No	No	No	male	elementary or higher	Non-Infected	Insecticide	NA	0.3889	25	Insecticide
13	NA	No	Yes	Yes	No	No	male	elementary or higher	Non-Infected	Insecticide	Non-Infected	0.3889	25	Insecticide
22	7	No	Yes	Yes	No	Yes	male	elementary or higher	Infected	Insecticide	NA	0.3889	25	Insecticide
47	2	No	No	No	No	No	female	less than elementary	Infected	Insecticide	NA	0.3889	25	Insecticide
28	7	No	Yes	Yes	Yes	No	female	elementary or higher	Infected	Insecticide	NA	0.3889	25	Insecticide
18	1	No	No	No	No	No	female	elementary or higher	Non-Infected	Insecticide	NA	0.3889	25	Insecticide
8	7	No	Yes	No	No	Yes	female	less than elementary	Non-Infected	Insecticide	NA	0.3889	25	Insecticide
56	5	No	Yes	Yes	No	No	male	less than elementary	Infected	Insecticide	NA	0.3889	25	Insecticide
16	8	No	Yes	Yes	No	No	female	elementary or higher	Non-Infected	Insecticide	Infected	0.3889	25	Insecticide
25	6	No	No	Yes	No	No	female	less than elementary	Non-Infected	Insecticide	Infected	0.3889	25	Insecticide
42	7	No	Yes	No	No	No	female	elementary or higher	Non-Infected	Insecticide	Non-Infected	0.3889	25	Insecticide
8	7	No	Yes	Yes	No	No	male	less than elementary	Non-Infected	Insecticide	Non-Infected	0.3889	25	Insecticide
29	5	No	No	No	No	No	female	elementary or higher	Non-Infected	Insecticide	NA	0.3889	25	Insecticide
27	4	No	No	No	No	No	female	less than elementary	Non-Infected	Insecticide	Non-Infected	0.3889	25	Insecticide
34	5	No	No	No	No	No	female	less than elementary	Infected	Insecticide	NA	0.3889	25	Insecticide
31	7	No	No	No	No	No	female	elementary or higher	Non-Infected	Insecticide	NA	0.3889	25	Insecticide
59	4	No	Yes	No	No	No	male	less than elementary	Infected	Insecticide	NA	0.3889	25	Insecticide
20	7	No	No	No	No	No	female	less than elementary	Infected	Insecticide	NA	0.3889	25	Insecticide
29	7	No	No	Yes	Yes	No	male	elementary or higher	Non-Infected	Insecticide	NA	0.3889	25	Insecticide
17	0	No	No	Yes	No	No	female	elementary or higher	Non-Infected	Dog culling + Insecticide	NA	0.4242	26	Dog culling + Insecticide
10	6	Yes	No	No	No	No	male	less than elementary	Non-Infected	Dog culling + Insecticide	NA	0.4242	26	Dog culling + Insecticide
24	0	No	No	No	No	No	male	less than elementary	Non-Infected	Dog culling + Insecticide	NA	0.4242	26	Dog culling + Insecticide
50	7	No	Yes	No	No	No	male	less than elementary	Infected	Dog culling + Insecticide	NA	0.4242	26	Dog culling + Insecticide
29	7	No	Yes	No	No	No	female	elementary or higher	Infected	Dog culling + Insecticide	NA	0.4242	26	Dog culling + Insecticide
21	7	Yes	No	No	No	No	female	elementary or higher	Non-Infected	Dog culling + Insecticide	Non-Infected	0.4242	26	Dog culling + Insecticide
18	3	No	No	No	No	No	female	elementary or higher	Non-Infected	Dog culling + Insecticide	Non-Infected	0.4242	26	Dog culling + Insecticide
32	6	No	No	No	No	No	male	elementary or higher	Non-Infected	Dog culling + Insecticide	Infected	0.4242	26	Dog culling + Insecticide
42	5	No	No	No	No	No	female	less than elementary	Infected	Dog culling + Insecticide	NA	0.4242	26	Dog culling + Insecticide
29	7	No	No	No	No	No	male	elementary or higher	Non-Infected	Dog culling + Insecticide	Non-Infected	0.4242	26	Dog culling + Insecticide
50	7	No	Yes	Yes	No	Yes	female	less than elementary	Infected	Dog culling + Insecticide	NA	0.4242	26	Dog culling + Insecticide
23	4	No	No	No	No	No	male	less than elementary	Non-Infected	Dog culling + Insecticide	Infected	0.4242	26	Dog culling + Insecticide
41	7	No	Yes	Yes	No	No	male	elementary or higher	Infected	Dog culling + Insecticide	NA	0.4242	26	Dog culling + Insecticide
33	4	No	Yes	Yes	Yes	No	female	less than elementary	Infected	Dog culling + Insecticide	NA	0.4242	26	Dog culling + Insecticide
34	2	No	No	No	No	No	female	elementary or higher	Infected	Dog culling + Insecticide	NA	0.4242	26	Dog culling + Insecticide
39	3	No	No	Yes	No	No	female	elementary or higher	Non-Infected	Dog culling + Insecticide	Non-Infected	0.4242	26	Dog culling + Insecticide
29	2	No	Yes	No	No	No	male	elementary or higher	Non-Infected	Dog culling + Insecticide	NA	0.4242	26	Dog culling + Insecticide
52	6	No	No	No	No	No	female	elementary or higher	Infected	Dog culling + Insecticide	NA	0.4242	26	Dog culling + Insecticide
22	2	No	No	No	No	No	female	elementary or higher	Non-Infected	Dog culling + Insecticide	NA	0.4242	26	Dog culling + Insecticide
15	7	No	No	Yes	No	No	male	elementary or higher	Non-Infected	Dog culling + Insecticide	Infected	0.4242	26	Dog culling + Insecticide
16	0	Yes	No	No	No	No	male	elementary or higher	Non-Infected	Dog culling + Insecticide	Non-Infected	0.4242	26	Dog culling + Insecticide
18	6	No	Yes	Yes	No	Yes	female	elementary or higher	Non-Infected	Dog culling + Insecticide	NA	0.4242	26	Dog culling + Insecticide
34	1	No	No	No	No	No	male	elementary or higher	Non-Infected	Dog culling + Insecticide	Non-Infected	0.4242	26	Dog culling + Insecticide
18	0	No	No	Yes	No	No	female	elementary or higher	Non-Infected	Dog culling + Insecticide	NA	0.4242	26	Dog culling + Insecticide
9	6	No	No	No	No	No	male	less than elementary	Non-Infected	Dog culling + Insecticide	Infected	0.4242	26	Dog culling + Insecticide
37	6	No	No	Yes	No	No	female	elementary or higher	Non-Infected	Dog culling + Insecticide	Non-Infected	0.4242	26	Dog culling + Insecticide
31	5	No	No	No	No	No	female	less than elementary	Infected	Dog culling + Insecticide	NA	0.4242	26	Dog culling + Insecticide
18	2	No	Yes	Yes	No	No	male	elementary or higher	Infected	Dog culling + Insecticide	NA	0.4242	26	Dog culling + Insecticide
17	8	No	No	No	No	No	female	elementary or higher	Non-Infected	Dog culling + Insecticide	Non-Infected	0.4242	26	Dog culling + Insecticide
18	0	No	No	No	No	No	female	elementary or higher	Infected	Dog culling + Insecticide	NA	0.4242	26	Dog culling + Insecticide
41	6	No	Yes	Yes	Yes	No	male	elementary or higher	Infected	Dog culling + Insecticide	NA	0.4242	26	Dog culling + Insecticide
24	7	No	No	No	No	No	female	less than elementary	Infected	Dog culling + Insecticide	NA	0.4242	26	Dog culling + Insecticide
57	7	No	No	No	No	No	female	less than elementary	Infected	Dog culling + Insecticide	NA	0.4242	26	Dog culling + Insecticide
37	6	No	Yes	No	No	No	female	elementary or higher	Non-Infected	Dog culling	Non-Infected	0.25	27	NA
17	4	No	No	No	No	No	female	elementary or higher	Non-Infected	Dog culling	Non-Infected	0.25	27	NA
28	1	No	No	No	No	No	female	elementary or higher	Non-Infected	Dog culling	Non-Infected	0.25	27	NA
53	3	No	No	No	No	No	female	elementary or higher	Non-Infected	Dog culling	Infected	0.25	27	NA
17	4	No	No	No	No	No	female	elementary or higher	Non-Infected	Dog culling	Infected	0.25	27	NA
35	3	No	No	No	No	No	female	less than elementary	Infected	Dog culling	NA	0.25	27	NA
27	9	No	No	No	No	No	male	less than elementary	Non-Infected	Dog culling	Infected	0.25	27	NA
26	2	No	No	Yes	No	No	male	less than elementary	Non-Infected	Dog culling	NA	0.25	27	NA
37	1	No	No	No	No	No	female	elementary or higher	Non-Infected	Dog culling	Non-Infected	0.25	27	NA
34	7	No	Yes	Yes	No	No	female	less than elementary	Non-Infected	Dog culling	NA	0.25	27	NA
17	5	No	No	No	No	No	female	elementary or higher	Non-Infected	Dog culling	Non-Infected	0.25	27	NA
33	7	No	Yes	Yes	No	No	male	elementary or higher	Infected	Dog culling	NA	0.25	27	NA
37	2	No	Yes	Yes	No	No	female	elementary or higher	Non-Infected	Dog culling	Non-Infected	0.25	27	NA
8	8	No	No	No	No	No	male	less than elementary	Non-Infected	Dog culling	Infected	0.25	27	NA
7	6	No	No	No	No	No	male	less than elementary	Non-Infected	Dog culling	Non-Infected	0.25	27	NA
10	8	No	No	Yes	No	No	male	elementary or higher	Non-Infected	Dog culling	Non-Infected	0.25	27	NA
28	5	Yes	No	Yes	No	No	male	elementary or higher	Non-Infected	Dog culling	NA	0.25	27	NA
29	4	No	No	No	No	No	female	elementary or higher	Non-Infected	Dog culling	NA	0.25	27	NA
26	5	No	No	No	No	No	male	elementary or higher	Infected	Dog culling	NA	0.25	27	NA
19	0	No	Yes	No	No	No	female	less than elementary	Non-Infected	Dog culling	NA	0.25	27	NA
28	6	No	No	No	No	No	female	elementary or higher	Non-Infected	Dog culling	Non-Infected	0.25	27	NA
29	7	No	No	No	No	No	female	less than elementary	Non-Infected	Dog culling	Infected	0.25	27	NA
10	6	No	No	Yes	No	No	male	elementary or higher	Infected	Dog culling	NA	0.25	27	NA
13	7	No	Yes	Yes	No	No	male	elementary or higher	Non-Infected	Dog culling	Non-Infected	0.25	27	NA
23	7	No	No	No	No	No	male	elementary or higher	Infected	Dog culling	NA	0.25	27	NA
37	7	No	Yes	Yes	No	No	female	elementary or higher	Non-Infected	Dog culling	Non-Infected	0.25	27	NA
26	17	No	No	Yes	No	No	female	elementary or higher	Non-Infected	Dog culling	Non-Infected	0.25	27	NA
33	7	No	Yes	Yes	No	No	female	elementary or higher	Non-Infected	Dog culling	NA	0.25	27	NA
23	0	No	No	No	No	No	female	elementary or higher	Infected	Dog culling	NA	0.25	27	NA
46	4	No	Yes	Yes	No	No	male	elementary or higher	Infected	Dog culling	NA	0.25	27	NA
27	3	No	No	No	No	No	female	elementary or higher	Non-Infected	Dog culling	Infected	0.25	27	NA
32	7	No	No	Yes	No	No	female	less than elementary	Non-Infected	Dog culling	Non-Infected	0.25	27	NA
43	5	No	Yes	No	No	No	female	less than elementary	Non-Infected	Dog culling	NA	0.25	27	NA
13	3	No	No	No	No	No	male	elementary or higher	Non-Infected	Dog culling	Non-Infected	0.25	27	NA
50	7	No	No	No	No	No	male	elementary or higher	Infected	Dog culling	NA	0.25	27	NA
26	7	No	No	Yes	No	No	male	elementary or higher	Infected	Dog culling	NA	0.25	27	NA
26	4	No	No	No	No	No	female	elementary or higher	Infected	No intervention	NA	0.4	28	No intervention
9	4	No	No	Yes	No	No	male	elementary or higher	Non-Infected	No intervention	Non-Infected	0.4	28	No intervention
29	1	No	No	No	No	No	female	elementary or higher	Infected	No intervention	NA	0.4	28	No intervention
31	5	No	No	No	No	No	male	elementary or higher	Non-Infected	No intervention	NA	0.4	28	No intervention
34	6	No	No	No	No	No	female	elementary or higher	Non-Infected	No intervention	Non-Infected	0.4	28	No intervention
35	1	No	No	Yes	No	No	female	elementary or higher	Non-Infected	No intervention	Infected	0.4	28	No intervention
58	6	No	No	No	No	No	male	less than elementary	Infected	No intervention	NA	0.4	28	No intervention
25	0	No	No	Yes	No	No	male	elementary or higher	Non-Infected	No intervention	NA	0.4	28	No intervention
19	2	No	Yes	Yes	No	No	male	elementary or higher	Non-Infected	No intervention	NA	0.4	28	No intervention
22	6	No	No	No	No	No	female	less than elementary	Non-Infected	No intervention	NA	0.4	28	No intervention
39	5	No	No	Yes	No	No	female	less than elementary	Infected	No intervention	NA	0.4	28	No intervention
45	5	No	No	Yes	No	No	female	elementary or higher	Non-Infected	No intervention	Non-Infected	0.4	28	No intervention
27	1	No	No	No	No	No	female	elementary or higher	Non-Infected	No intervention	Non-Infected	0.4	28	No intervention
20	7	No	No	Yes	No	No	female	less than elementary	Infected	No intervention	NA	0.4	28	No intervention
7	5	No	No	No	No	No	female	less than elementary	Non-Infected	No intervention	Non-Infected	0.4	28	No intervention
49	3	No	No	Yes	No	No	male	less than elementary	Infected	No intervention	NA	0.4	28	No intervention
32	4	No	Yes	Yes	No	No	female	elementary or higher	Infected	No intervention	NA	0.4	28	No intervention
61	5	No	No	No	No	No	female	less than elementary	Infected	No intervention	NA	0.4	28	No intervention
30	4	No	No	No	No	No	male	elementary or higher	Non-Infected	No intervention	NA	0.4	28	No intervention
8	3	No	No	Yes	No	No	male	less than elementary	Non-Infected	No intervention	Infected	0.4	28	No intervention
10	8	No	Yes	Yes	No	No	male	elementary or higher	Non-Infected	Insecticide	Infected	0.25	29	Insecticide
35	4	Yes	Yes	No	No	No	male	elementary or higher	Non-Infected	Insecticide	Infected	0.25	29	Insecticide
51	9	No	No	No	No	No	male	less than elementary	Non-Infected	Insecticide	Non-Infected	0.25	29	Insecticide
40	8	No	No	Yes	No	No	female	elementary or higher	Non-Infected	Insecticide	Infected	0.25	29	Insecticide
12	6	No	No	No	No	No	female	elementary or higher	Non-Infected	Insecticide	Non-Infected	0.25	29	Insecticide
22	9	No	Yes	Yes	No	No	male	elementary or higher	Non-Infected	Insecticide	NA	0.25	29	Insecticide
14	6	No	Yes	No	No	No	female	elementary or higher	Non-Infected	Insecticide	Non-Infected	0.25	29	Insecticide
16	9	No	Yes	Yes	No	No	female	elementary or higher	Infected	Insecticide	NA	0.25	29	Insecticide
17	9	No	Yes	Yes	No	No	male	elementary or higher	Infected	Insecticide	NA	0.25	29	Insecticide
34	5	No	Yes	No	No	No	male	less than elementary	Infected	Insecticide	NA	0.25	29	Insecticide
49	9	No	Yes	Yes	Yes	Yes	female	less than elementary	Infected	Insecticide	NA	0.25	29	Insecticide
43	3	No	No	No	No	No	male	less than elementary	Infected	Insecticide	NA	0.25	29	Insecticide
16	9	No	Yes	Yes	No	No	male	elementary or higher	Non-Infected	Insecticide	Non-Infected	0.25	29	Insecticide
15	9	No	Yes	Yes	No	No	male	elementary or higher	Non-Infected	Insecticide	Non-Infected	0.25	29	Insecticide
44	8	No	No	Yes	No	No	female	elementary or higher	Non-Infected	Insecticide	Infected	0.25	29	Insecticide
16	9	No	No	No	No	No	female	elementary or higher	Non-Infected	Insecticide	Infected	0.25	29	Insecticide
48	9	No	Yes	Yes	No	No	female	elementary or higher	Non-Infected	Insecticide	Non-Infected	0.25	29	Insecticide
30	0	No	No	No	No	No	female	elementary or higher	Non-Infected	Insecticide	NA	0.25	29	Insecticide
12	8	Yes	No	Yes	No	No	female	elementary or higher	Non-Infected	Insecticide	Non-Infected	0.25	29	Insecticide
45	7	No	No	No	No	No	female	elementary or higher	Non-Infected	Insecticide	Infected	0.25	29	Insecticide
41	8	No	Yes	Yes	No	Yes	male	less than elementary	Non-Infected	Dog culling + Insecticide	Non-Infected	0.3	30	Dog culling + Insecticide
14	0	No	Yes	No	No	No	female	elementary or higher	Non-Infected	Dog culling + Insecticide	NA	0.3	30	Dog culling + Insecticide
15	8	No	Yes	Yes	No	No	female	elementary or higher	Non-Infected	Dog culling + Insecticide	Non-Infected	0.3	30	Dog culling + Insecticide
12	9	No	No	No	No	No	male	elementary or higher	Non-Infected	Dog culling + Insecticide	Infected	0.3	30	Dog culling + Insecticide
38	9	No	No	Yes	No	No	female	elementary or higher	Non-Infected	Dog culling + Insecticide	Infected	0.3	30	Dog culling + Insecticide
36	9	No	Yes	Yes	Yes	Yes	male	less than elementary	Infected	Dog culling + Insecticide	NA	0.3	30	Dog culling + Insecticide
45	8	No	Yes	Yes	No	No	male	less than elementary	Non-Infected	Dog culling + Insecticide	Non-Infected	0.3	30	Dog culling + Insecticide
15	9	No	Yes	Yes	No	No	female	elementary or higher	Non-Infected	Dog culling + Insecticide	Non-Infected	0.3	30	Dog culling + Insecticide
23	3	No	Yes	Yes	No	Yes	male	elementary or higher	Infected	Dog culling + Insecticide	NA	0.3	30	Dog culling + Insecticide
17	8	No	Yes	No	No	No	female	elementary or higher	Non-Infected	Dog culling + Insecticide	NA	0.3	30	Dog culling + Insecticide
48	3	No	Yes	No	No	No	female	less than elementary	Infected	Dog culling + Insecticide	NA	0.3	30	Dog culling + Insecticide
38	NA	No	No	Yes	No	No	male	elementary or higher	Non-Infected	Dog culling + Insecticide	Non-Infected	0.3	30	Dog culling + Insecticide
27	2	No	Yes	Yes	No	No	female	less than elementary	Non-Infected	Dog culling + Insecticide	Infected	0.3	30	Dog culling + Insecticide
33	5	No	Yes	No	No	Yes	male	elementary or higher	Non-Infected	Dog culling + Insecticide	Non-Infected	0.3	30	Dog culling + Insecticide
64	9	No	No	No	No	No	female	less than elementary	Non-Infected	Dog culling + Insecticide	Infected	0.3	30	Dog culling + Insecticide
11	11	No	Yes	No	No	No	male	elementary or higher	Non-Infected	Dog culling + Insecticide	NA	0.3	30	Dog culling + Insecticide
51	8	No	Yes	Yes	No	No	female	less than elementary	Non-Infected	Dog culling + Insecticide	NA	0.3	30	Dog culling + Insecticide
48	2	No	Yes	Yes	Yes	Yes	female	elementary or higher	Infected	Dog culling + Insecticide	NA	0.3	30	Dog culling + Insecticide
50	4	No	No	Yes	No	No	female	less than elementary	Infected	Dog culling + Insecticide	NA	0.3	30	Dog culling + Insecticide
28	6	No	No	Yes	No	No	female	elementary or higher	Non-Infected	Dog culling + Insecticide	Infected	0.3	30	Dog culling + Insecticide
23	4	No	No	Yes	No	No	male	elementary or higher	Non-Infected	Dog culling + Insecticide	Infected	0.3	30	Dog culling + Insecticide
27	4	No	No	Yes	No	No	female	less than elementary	Non-Infected	Dog culling + Insecticide	NA	0.3	30	Dog culling + Insecticide
35	7	No	Yes	Yes	No	No	female	elementary or higher	Non-Infected	Dog culling + Insecticide	NA	0.3	30	Dog culling + Insecticide
22	2	No	No	No	No	No	female	elementary or higher	Infected	Dog culling + Insecticide	NA	0.3	30	Dog culling + Insecticide
10	4	No	Yes	Yes	No	Yes	male	elementary or higher	Infected	Dog culling + Insecticide	NA	0.3	30	Dog culling + Insecticide
29	3	No	No	No	No	No	female	elementary or higher	Non-Infected	Dog culling + Insecticide	Non-Infected	0.3	30	Dog culling + Insecticide
34	3	No	Yes	No	No	No	male	elementary or higher	Non-Infected	Dog culling + Insecticide	Non-Infected	0.3	30	Dog culling + Insecticide
44	8	No	Yes	No	No	No	male	elementary or higher	Non-Infected	Dog culling + Insecticide	Infected	0.3	30	Dog culling + Insecticide
64	0	No	Yes	No	No	No	male	elementary or higher	Infected	Dog culling + Insecticide	NA	0.3	30	Dog culling + Insecticide
36	6	No	Yes	Yes	No	No	male	elementary or higher	Infected	Dog culling + Insecticide	NA	0.3	30	Dog culling + Insecticide
35	5	No	No	No	No	No	male	elementary or higher	Infected	Dog culling	NA	0.4054	31	NA
8	9	No	Yes	No	No	No	male	less than elementary	Non-Infected	Dog culling	Non-Infected	0.4054	31	NA
38	1	No	Yes	No	No	No	female	elementary or higher	Non-Infected	Dog culling	Non-Infected	0.4054	31	NA
63	8	No	No	No	No	No	male	less than elementary	Non-Infected	Dog culling	Non-Infected	0.4054	31	NA
19	0	No	No	No	No	No	female	elementary or higher	Non-Infected	Dog culling	NA	0.4054	31	NA
38	8	No	Yes	No	No	No	male	elementary or higher	Infected	Dog culling	NA	0.4054	31	NA
10	9	No	Yes	Yes	No	No	female	elementary or higher	Non-Infected	Dog culling	Infected	0.4054	31	NA
62	0	No	Yes	Yes	No	No	female	less than elementary	Non-Infected	Dog culling	Infected	0.4054	31	NA
8	8	No	No	No	No	No	male	less than elementary	Infected	Dog culling	NA	0.4054	31	NA
32	4	No	No	No	No	No	female	elementary or higher	Non-Infected	Dog culling	Infected	0.4054	31	NA
42	8	No	Yes	No	No	No	male	elementary or higher	Non-Infected	Dog culling	Infected	0.4054	31	NA
17	10	No	Yes	Yes	No	No	female	elementary or higher	Non-Infected	Dog culling	Non-Infected	0.4054	31	NA
34	7	No	No	Yes	No	No	female	elementary or higher	Non-Infected	Dog culling	Infected	0.4054	31	NA
17	7	No	Yes	Yes	No	No	male	elementary or higher	Infected	Dog culling	NA	0.4054	31	NA
37	9	No	Yes	Yes	No	No	male	elementary or higher	Infected	Dog culling	NA	0.4054	31	NA
34	NA	No	No	Yes	No	No	female	less than elementary	Infected	Dog culling	NA	0.4054	31	NA
32	5	No	No	Yes	No	No	female	elementary or higher	Non-Infected	Dog culling	NA	0.4054	31	NA
28	8	No	No	Yes	No	No	female	elementary or higher	Non-Infected	Dog culling	NA	0.4054	31	NA
15	5	No	No	Yes	No	No	male	elementary or higher	Infected	Dog culling	NA	0.4054	31	NA
46	9	No	No	Yes	No	No	female	elementary or higher	Non-Infected	Dog culling	Non-Infected	0.4054	31	NA
35	10	No	Yes	No	No	Yes	male	elementary or higher	Non-Infected	Dog culling	NA	0.4054	31	NA
17	8	Yes	Yes	No	No	No	female	elementary or higher	Infected	Dog culling	NA	0.4054	31	NA
51	10	No	Yes	Yes	No	No	female	less than elementary	Infected	Dog culling	NA	0.4054	31	NA
10	8	No	Yes	Yes	No	No	female	elementary or higher	Infected	Dog culling	NA	0.4054	31	NA
29	3	No	No	No	No	No	male	elementary or higher	Non-Infected	Dog culling	Non-Infected	0.4054	31	NA
10	7	No	Yes	Yes	No	No	male	elementary or higher	Infected	Dog culling	NA	0.4054	31	NA
42	NA	No	No	Yes	No	No	female	elementary or higher	Infected	Dog culling	NA	0.4054	31	NA
46	0	No	No	No	No	No	female	elementary or higher	Non-Infected	Dog culling	Non-Infected	0.4054	31	NA
38	8	No	No	No	No	No	male	elementary or higher	Infected	Dog culling	NA	0.4054	31	NA
31	8	No	Yes	Yes	No	No	male	less than elementary	Infected	Dog culling	NA	0.4054	31	NA
32	8	Yes	No	Yes	No	No	female	elementary or higher	Non-Infected	Dog culling	NA	0.4054	31	NA
12	8	No	No	Yes	No	No	female	elementary or higher	Non-Infected	Dog culling	NA	0.4054	31	NA
17	8	No	No	No	No	No	female	elementary or higher	Non-Infected	Dog culling	Infected	0.4054	31	NA
14	0	No	Yes	No	No	No	female	elementary or higher	Non-Infected	Dog culling	NA	0.4054	31	NA
19	0	No	No	Yes	No	No	female	elementary or higher	Non-Infected	Dog culling	NA	0.4054	31	NA
25	4	No	Yes	No	No	No	male	elementary or higher	Non-Infected	Dog culling	Infected	0.4054	31	NA
25	1	No	No	No	No	No	male	elementary or higher	Infected	Dog culling	NA	0.4054	31	NA
21	4	No	Yes	Yes	No	Yes	female	elementary or higher	Infected	No intervention	NA	0.2857	32	No intervention
18	5	No	No	No	No	No	male	elementary or higher	Infected	No intervention	NA	0.2857	32	No intervention
39	1	No	No	Yes	No	No	male	elementary or higher	Non-Infected	No intervention	NA	0.2857	32	No intervention
16	0	No	Yes	Yes	No	No	male	elementary or higher	Non-Infected	No intervention	Non-Infected	0.2857	32	No intervention
18	5	Yes	Yes	Yes	No	No	male	elementary or higher	Non-Infected	No intervention	Infected	0.2857	32	No intervention
20	2	No	Yes	No	No	No	female	elementary or higher	Non-Infected	No intervention	NA	0.2857	32	No intervention
52	6	No	Yes	Yes	Yes	No	male	elementary or higher	Infected	No intervention	NA	0.2857	32	No intervention
37	6	No	No	No	No	No	female	elementary or higher	Non-Infected	No intervention	NA	0.2857	32	No intervention
66	7	No	No	Yes	No	No	female	less than elementary	Infected	No intervention	NA	0.2857	32	No intervention
21	2	No	No	Yes	No	No	female	NA	Infected	No intervention	NA	0.2857	32	No intervention
7	6	No	No	Yes	No	No	male	less than elementary	Non-Infected	No intervention	Non-Infected	0.2857	32	No intervention
25	7	No	No	Yes	No	No	female	less than elementary	Non-Infected	No intervention	Infected	0.2857	32	No intervention
69	0	No	No	No	No	No	male	less than elementary	Infected	No intervention	NA	0.2857	32	No intervention
20	7	No	No	No	No	No	female	elementary or higher	Non-Infected	No intervention	NA	0.2857	32	No intervention
18	6	No	No	No	No	No	male	elementary or higher	Non-Infected	No intervention	Non-Infected	0.2857	32	No intervention
52	9	No	No	Yes	No	No	male	elementary or higher	Infected	No intervention	NA	0.2857	32	No intervention
18	8	No	No	Yes	No	No	female	elementary or higher	Non-Infected	No intervention	NA	0.2857	32	No intervention
34	7	No	Yes	Yes	No	No	female	elementary or higher	Non-Infected	No intervention	Non-Infected	0.2857	32	No intervention
32	6	No	No	No	No	No	female	elementary or higher	Non-Infected	No intervention	Infected	0.2857	32	No intervention
33	6	No	No	No	No	No	female	elementary or higher	Non-Infected	No intervention	Infected	0.2857	32	No intervention
33	8	No	Yes	No	No	No	female	elementary or higher	Non-Infected	No intervention	NA	0.2857	32	No intervention
60	7	No	No	Yes	No	No	female	less than elementary	Non-Infected	No intervention	Infected	0.2857	32	No intervention
40	3	No	Yes	Yes	No	No	male	elementary or higher	Non-Infected	No intervention	NA	0.2857	32	No intervention
43	7	No	Yes	Yes	No	No	male	elementary or higher	Infected	No intervention	NA	0.2857	32	No intervention
7	8	Yes	Yes	Yes	No	No	male	less than elementary	Non-Infected	No intervention	Infected	0.2857	32	No intervention
11	6	No	Yes	No	No	No	male	elementary or higher	Non-Infected	No intervention	Infected	0.2857	32	No intervention
24	4	No	Yes	No	No	Yes	male	elementary or higher	Non-Infected	No intervention	Infected	0.2857	32	No intervention
25	6	No	No	No	No	No	male	elementary or higher	Non-Infected	No intervention	Infected	0.2857	32	No intervention
50	1	No	Yes	Yes	No	No	female	elementary or higher	Non-Infected	Insecticide	NA	0.4444	33	Insecticide
24	1	No	No	Yes	No	No	female	elementary or higher	Non-Infected	Insecticide	NA	0.4444	33	Insecticide
17	2	No	Yes	Yes	No	No	female	elementary or higher	Non-Infected	Insecticide	Non-Infected	0.4444	33	Insecticide
14	3	No	No	No	No	No	female	elementary or higher	Non-Infected	Insecticide	Infected	0.4444	33	Insecticide
39	2	No	No	Yes	No	No	male	elementary or higher	Infected	Insecticide	NA	0.4444	33	Insecticide
46	4	No	Yes	Yes	No	No	male	less than elementary	Infected	Insecticide	NA	0.4444	33	Insecticide
37	3	No	No	No	No	No	female	elementary or higher	Non-Infected	Insecticide	NA	0.4444	33	Insecticide
24	2	No	Yes	No	No	No	female	less than elementary	Non-Infected	Insecticide	Infected	0.4444	33	Insecticide
12	5	No	No	Yes	No	No	male	elementary or higher	Non-Infected	Insecticide	Non-Infected	0.4444	33	Insecticide
41	1	Yes	Yes	Yes	Yes	Yes	female	elementary or higher	Infected	Insecticide	NA	0.4444	33	Insecticide
11	4	No	Yes	Yes	No	No	male	less than elementary	Non-Infected	Insecticide	Non-Infected	0.4444	33	Insecticide
58	2	Yes	Yes	Yes	No	No	male	less than elementary	Infected	Insecticide	NA	0.4444	33	Insecticide
26	2	Yes	No	No	No	No	male	elementary or higher	Infected	Insecticide	NA	0.4444	33	Insecticide
34	4	No	Yes	Yes	No	No	male	less than elementary	Infected	Insecticide	NA	0.4444	33	Insecticide
26	2	Yes	No	Yes	No	No	female	elementary or higher	Non-Infected	Insecticide	Non-Infected	0.4444	33	Insecticide
52	4	No	No	No	No	No	female	elementary or higher	Infected	Insecticide	NA	0.4444	33	Insecticide
15	2	No	Yes	Yes	No	No	male	elementary or higher	Non-Infected	Insecticide	Infected	0.4444	33	Insecticide
38	4	No	No	Yes	No	No	female	elementary or higher	Infected	Insecticide	NA	0.4444	33	Insecticide
10	1	No	Yes	Yes	No	Yes	female	elementary or higher	Infected	Dog culling + Insecticide	NA	0.4286	34	Dog culling + Insecticide
42	3	No	Yes	Yes	No	No	female	NA	Infected	Dog culling + Insecticide	NA	0.4286	34	Dog culling + Insecticide
21	2	No	Yes	No	No	No	male	elementary or higher	Non-Infected	Dog culling + Insecticide	NA	0.4286	34	Dog culling + Insecticide
12	2	No	No	No	No	No	female	elementary or higher	Infected	Dog culling + Insecticide	NA	0.4286	34	Dog culling + Insecticide
24	5	No	No	No	No	No	male	less than elementary	Infected	Dog culling + Insecticide	NA	0.4286	34	Dog culling + Insecticide
28	1	No	Yes	No	No	No	female	less than elementary	Non-Infected	Dog culling + Insecticide	Non-Infected	0.4286	34	Dog culling + Insecticide
33	4	No	Yes	No	No	No	female	NA	Non-Infected	Dog culling + Insecticide	Infected	0.4286	34	Dog culling + Insecticide
21	1	No	Yes	Yes	No	Yes	female	elementary or higher	Infected	Dog culling + Insecticide	NA	0.4286	34	Dog culling + Insecticide
39	0	No	Yes	Yes	No	No	female	less than elementary	Non-Infected	Dog culling + Insecticide	NA	0.4286	34	Dog culling + Insecticide
25	3	No	Yes	Yes	No	No	male	elementary or higher	Infected	Dog culling + Insecticide	NA	0.4286	34	Dog culling + Insecticide
23	0	No	No	Yes	No	No	female	elementary or higher	Non-Infected	Dog culling + Insecticide	NA	0.4286	34	Dog culling + Insecticide
25	5	No	No	Yes	No	No	female	elementary or higher	Non-Infected	Dog culling + Insecticide	NA	0.4286	34	Dog culling + Insecticide
10	3	No	No	No	No	No	female	elementary or higher	Non-Infected	Dog culling + Insecticide	NA	0.4286	34	Dog culling + Insecticide
11	2	No	Yes	Yes	No	No	female	elementary or higher	Non-Infected	Dog culling + Insecticide	Non-Infected	0.4286	34	Dog culling + Insecticide
31	6	No	Yes	Yes	No	No	female	elementary or higher	Infected	Dog culling + Insecticide	NA	0.4286	34	Dog culling + Insecticide
27	0	No	No	No	No	No	female	elementary or higher	Infected	Dog culling + Insecticide	NA	0.4286	34	Dog culling + Insecticide
14	3	No	Yes	Yes	No	No	male	elementary or higher	Non-Infected	Dog culling + Insecticide	NA	0.4286	34	Dog culling + Insecticide
41	4	No	No	Yes	No	No	female	less than elementary	Infected	Dog culling + Insecticide	NA	0.4286	34	Dog culling + Insecticide
44	2	No	No	Yes	No	No	female	less than elementary	Non-Infected	Dog culling + Insecticide	NA	0.4286	34	Dog culling + Insecticide
36	3	No	No	No	No	No	female	less than elementary	Infected	Dog culling + Insecticide	NA	0.4286	34	Dog culling + Insecticide
9	0	No	No	No	No	No	male	less than elementary	Non-Infected	Dog culling + Insecticide	Infected	0.4286	34	Dog culling + Insecticide
7	0	No	Yes	Yes	No	No	male	less than elementary	Non-Infected	Dog culling + Insecticide	NA	0.4286	34	Dog culling + Insecticide
27	3	No	Yes	Yes	No	Yes	female	less than elementary	Non-Infected	Dog culling + Insecticide	Non-Infected	0.4286	34	Dog culling + Insecticide
36	3	Yes	Yes	Yes	No	No	female	less than elementary	Non-Infected	Dog culling + Insecticide	NA	0.4286	34	Dog culling + Insecticide
28	0	No	No	Yes	No	No	female	elementary or higher	Non-Infected	Dog culling + Insecticide	NA	0.4286	34	Dog culling + Insecticide
29	3	No	Yes	No	No	No	female	less than elementary	Non-Infected	Dog culling + Insecticide	Infected	0.4286	34	Dog culling + Insecticide
16	2	No	Yes	No	No	No	male	less than elementary	Infected	Dog culling + Insecticide	NA	0.4286	34	Dog culling + Insecticide
52	4	No	Yes	No	No	No	female	less than elementary	Infected	Dog culling + Insecticide	NA	0.4286	34	Dog culling + Insecticide
27	4	No	No	No	No	No	female	elementary or higher	Infected	Dog culling	NA	0.4138	35	NA
31	3	No	No	No	No	No	female	elementary or higher	Infected	Dog culling	NA	0.4138	35	NA
19	5	No	No	Yes	No	No	female	elementary or higher	Infected	Dog culling	NA	0.4138	35	NA
18	4	No	No	Yes	No	No	male	elementary or higher	Non-Infected	Dog culling	NA	0.4138	35	NA
26	1	No	Yes	No	No	No	female	less than elementary	Infected	Dog culling	NA	0.4138	35	NA
43	6	No	No	Yes	No	No	male	elementary or higher	Non-Infected	Dog culling	NA	0.4138	35	NA
33	0	No	No	Yes	No	No	female	elementary or higher	Non-Infected	Dog culling	NA	0.4138	35	NA
9	5	Yes	Yes	Yes	No	No	male	less than elementary	Non-Infected	Dog culling	Infected	0.4138	35	NA
35	5	No	No	No	No	No	female	elementary or higher	Non-Infected	Dog culling	NA	0.4138	35	NA
12	4	No	Yes	No	No	No	male	elementary or higher	Infected	Dog culling	NA	0.4138	35	NA
19	3	No	Yes	Yes	No	No	female	elementary or higher	Non-Infected	Dog culling	Infected	0.4138	35	NA
51	4	No	No	Yes	No	No	female	less than elementary	Infected	Dog culling	NA	0.4138	35	NA
33	4	No	No	No	No	No	male	less than elementary	Infected	Dog culling	NA	0.4138	35	NA
30	3	No	Yes	Yes	No	No	female	less than elementary	Non-Infected	Dog culling	Infected	0.4138	35	NA
42	0	No	No	No	No	No	female	elementary or higher	Infected	Dog culling	NA	0.4138	35	NA
52	2	No	No	No	No	No	male	elementary or higher	Non-Infected	Dog culling	NA	0.4138	35	NA
8	3	No	No	No	No	No	female	less than elementary	Non-Infected	Dog culling	Non-Infected	0.4138	35	NA
27	4	No	No	Yes	No	No	male	elementary or higher	Infected	Dog culling	NA	0.4138	35	NA
24	6	No	No	Yes	No	No	female	elementary or higher	Non-Infected	Dog culling	Non-Infected	0.4138	35	NA
21	0	No	No	Yes	No	No	female	elementary or higher	Non-Infected	Dog culling	Non-Infected	0.4138	35	NA
30	6	No	No	Yes	No	No	female	elementary or higher	Non-Infected	Dog culling	NA	0.4138	35	NA
13	2	No	Yes	No	No	No	female	elementary or higher	Non-Infected	Dog culling	NA	0.4138	35	NA
18	3	No	No	No	No	No	female	less than elementary	Non-Infected	Dog culling	NA	0.4138	35	NA
27	2	No	No	No	No	No	female	less than elementary	Infected	Dog culling	NA	0.4138	35	NA
22	5	No	No	No	No	No	female	elementary or higher	Non-Infected	Dog culling	NA	0.4138	35	NA
10	3	No	No	No	No	No	male	less than elementary	Infected	Dog culling	NA	0.4138	35	NA
25	2	No	No	No	No	No	female	elementary or higher	Non-Infected	Dog culling	Non-Infected	0.4138	35	NA
33	4	No	No	No	No	No	male	elementary or higher	Non-Infected	Dog culling	NA	0.4138	35	NA
24	3	No	No	No	No	No	male	elementary or higher	Infected	Dog culling	NA	0.4138	35	NA
29	2	No	Yes	Yes	No	Yes	female	elementary or higher	Non-Infected	No intervention	NA	0.36	36	No intervention
7	3	No	Yes	No	No	No	male	less than elementary	Non-Infected	No intervention	NA	0.36	36	No intervention
24	4	No	No	No	No	No	female	elementary or higher	Infected	No intervention	NA	0.36	36	No intervention
26	4	No	No	No	No	No	female	less than elementary	Non-Infected	No intervention	Infected	0.36	36	No intervention
17	3	No	Yes	Yes	No	No	male	elementary or higher	Infected	No intervention	NA	0.36	36	No intervention
25	1	No	No	No	No	No	male	elementary or higher	Infected	No intervention	NA	0.36	36	No intervention
27	5	No	No	Yes	Yes	No	female	elementary or higher	Non-Infected	No intervention	Infected	0.36	36	No intervention
20	0	No	No	No	No	No	female	elementary or higher	Infected	No intervention	NA	0.36	36	No intervention
32	3	No	Yes	Yes	No	No	male	elementary or higher	Infected	No intervention	NA	0.36	36	No intervention
27	2	No	Yes	Yes	No	No	female	elementary or higher	Non-Infected	No intervention	Infected	0.36	36	No intervention
33	4	No	Yes	No	No	No	male	elementary or higher	Non-Infected	No intervention	Infected	0.36	36	No intervention
57	4	No	Yes	Yes	No	No	male	less than elementary	Infected	No intervention	NA	0.36	36	No intervention
25	5	No	No	No	No	No	female	elementary or higher	Non-Infected	No intervention	NA	0.36	36	No intervention
17	3	No	Yes	Yes	No	No	male	elementary or higher	Infected	No intervention	NA	0.36	36	No intervention
20	1	No	No	No	No	No	female	elementary or higher	Non-Infected	No intervention	NA	0.36	36	No intervention
26	4	No	Yes	No	No	No	male	elementary or higher	Infected	No intervention	NA	0.36	36	No intervention
46	4	No	Yes	Yes	No	No	male	less than elementary	Non-Infected	No intervention	NA	0.36	36	No intervention
60	1	No	No	No	No	No	female	less than elementary	Non-Infected	No intervention	NA	0.36	36	No intervention
38	5	No	Yes	Yes	No	No	female	less than elementary	Infected	No intervention	NA	0.36	36	No intervention
31	5	No	Yes	Yes	Yes	No	female	elementary or higher	Non-Infected	No intervention	NA	0.36	36	No intervention
34	4	No	Yes	Yes	Yes	Yes	male	elementary or higher	Non-Infected	No intervention	Infected	0.36	36	No intervention
40	4	No	Yes	Yes	No	No	male	less than elementary	Non-Infected	No intervention	Infected	0.36	36	No intervention
22	4	No	No	Yes	No	No	female	elementary or higher	Non-Infected	No intervention	NA	0.36	36	No intervention
23	2	No	No	Yes	No	No	female	elementary or higher	Non-Infected	No intervention	Non-Infected	0.36	36	No intervention
29	3	No	No	No	No	No	male	elementary or higher	Non-Infected	No intervention	Non-Infected	0.36	36	No intervention
15	2	No	No	Yes	No	No	female	elementary or higher	Non-Infected	No intervention	NA	0.5	37	No intervention
30	6	No	No	No	No	No	female	less than elementary	Infected	No intervention	NA	0.5	37	No intervention
23	0	No	No	No	No	No	female	elementary or higher	Infected	No intervention	NA	0.5	37	No intervention
24	3	No	No	No	No	No	female	less than elementary	Non-Infected	No intervention	Infected	0.5	37	No intervention
25	4	No	No	Yes	No	No	male	less than elementary	Infected	No intervention	NA	0.5	37	No intervention
44	4	No	No	No	No	No	female	less than elementary	Infected	No intervention	NA	0.5	37	No intervention
16	2	No	No	Yes	No	No	female	elementary or higher	Non-Infected	No intervention	NA	0.5	37	No intervention
33	4	No	No	Yes	No	No	female	less than elementary	Non-Infected	No intervention	NA	0.5	37	No intervention
20	5	No	No	Yes	No	No	female	elementary or higher	Non-Infected	No intervention	Infected	0.5	37	No intervention
36	0	No	Yes	No	No	No	female	less than elementary	Non-Infected	No intervention	NA	0.5	37	No intervention
59	2	No	Yes	Yes	No	No	female	less than elementary	Non-Infected	No intervention	Infected	0.5	37	No intervention
12	6	No	No	Yes	Yes	No	male	elementary or higher	Infected	No intervention	NA	0.5	37	No intervention
33	4	No	No	No	No	No	male	elementary or higher	Non-Infected	No intervention	NA	0.5	37	No intervention
20	0	No	No	No	No	No	female	less than elementary	Infected	No intervention	NA	0.5	37	No intervention
36	4	No	No	No	No	No	male	elementary or higher	Infected	No intervention	NA	0.5	37	No intervention
21	0	No	No	No	No	No	male	elementary or higher	Non-Infected	No intervention	NA	0.5	37	No intervention
27	5	No	No	Yes	No	No	male	less than elementary	Non-Infected	No intervention	Infected	0.5	37	No intervention
38	2	No	Yes	Yes	No	No	male	NA	Infected	No intervention	NA	0.5	37	No intervention
20	1	No	No	No	No	No	female	less than elementary	Infected	No intervention	NA	0.5	37	No intervention
18	0	No	No	No	No	No	male	elementary or higher	Infected	No intervention	NA	0.5	37	No intervention
25	5	No	No	No	No	No	female	elementary or higher	Non-Infected	Dog culling	Non-Infected	0.0909	38	NA
35	6	No	Yes	No	No	No	female	elementary or higher	Non-Infected	Dog culling	NA	0.0909	38	NA
32	6	No	No	Yes	No	No	female	elementary or higher	Non-Infected	Dog culling	Infected	0.0909	38	NA
33	6	No	No	No	No	No	female	elementary or higher	Non-Infected	Dog culling	NA	0.0909	38	NA
36	7	No	No	No	No	No	female	elementary or higher	Non-Infected	Dog culling	Non-Infected	0.0909	38	NA
30	5	No	No	Yes	No	No	female	elementary or higher	Non-Infected	Dog culling	NA	0.0909	38	NA
24	3	No	No	No	No	No	female	elementary or higher	Infected	Dog culling	NA	0.0909	38	NA
30	7	No	No	Yes	No	No	male	less than elementary	Non-Infected	Dog culling	Infected	0.0909	38	NA
30	7	No	No	Yes	No	No	male	elementary or higher	Non-Infected	Dog culling	NA	0.0909	38	NA
38	7	No	No	Yes	No	No	male	less than elementary	Non-Infected	Dog culling	Infected	0.0909	38	NA
49	7	No	Yes	No	No	No	female	elementary or higher	Non-Infected	Dog culling	Non-Infected	0.0909	38	NA
25	4	No	No	Yes	No	No	female	elementary or higher	Non-Infected	Dog culling	Infected	0.0909	38	NA
50	6	No	Yes	Yes	No	No	female	less than elementary	Non-Infected	Dog culling	Non-Infected	0.0909	38	NA
34	8	No	Yes	Yes	No	No	female	elementary or higher	Non-Infected	Dog culling	NA	0.0909	38	NA
17	7	No	Yes	Yes	No	Yes	male	elementary or higher	Non-Infected	Dog culling	Non-Infected	0.0909	38	NA
14	5	No	Yes	No	No	No	female	elementary or higher	Non-Infected	Dog culling	Non-Infected	0.0909	38	NA
9	6	No	No	No	No	No	female	elementary or higher	Non-Infected	Dog culling	Non-Infected	0.0909	38	NA
20	3	No	Yes	Yes	No	No	female	elementary or higher	Non-Infected	Dog culling	NA	0.0909	38	NA
38	6	No	No	No	No	No	female	less than elementary	Non-Infected	Dog culling	Non-Infected	0.0909	38	NA
34	4	No	No	Yes	No	No	male	elementary or higher	Non-Infected	Dog culling	Non-Infected	0.0909	38	NA
25	2	No	No	No	No	No	female	elementary or higher	Non-Infected	Dog culling	NA	0.0909	38	NA
36	3	No	No	Yes	No	No	female	elementary or higher	Non-Infected	Dog culling	Non-Infected	0.0909	38	NA
34	7	No	No	Yes	No	No	female	elementary or higher	Non-Infected	Dog culling	Non-Infected	0.0909	38	NA
35	4	No	No	Yes	No	No	male	elementary or higher	Non-Infected	Dog culling	NA	0.0909	38	NA
67	7	No	No	No	No	No	female	less than elementary	Infected	Dog culling	NA	0.0909	38	NA
46	6	No	Yes	Yes	No	Yes	female	elementary or higher	Non-Infected	Dog culling	Non-Infected	0.0909	38	NA
9	7	No	No	No	No	No	female	less than elementary	Non-Infected	Dog culling	Non-Infected	0.0909	38	NA
16	6	No	Yes	Yes	No	Yes	female	elementary or higher	Non-Infected	Dog culling	NA	0.0909	38	NA
52	0	No	No	No	No	No	male	elementary or higher	Infected	Dog culling	NA	0.0909	38	NA
22	1	No	No	Yes	No	No	female	elementary or higher	Non-Infected	Dog culling	NA	0.0909	38	NA
46	6	No	No	Yes	No	No	female	elementary or higher	Non-Infected	Dog culling	Infected	0.0909	38	NA
19	7	No	Yes	No	No	No	female	elementary or higher	Non-Infected	Dog culling	NA	0.0909	38	NA
27	7	No	No	Yes	No	No	female	less than elementary	Non-Infected	Dog culling	Infected	0.0909	38	NA
14	4	No	No	No	No	No	female	elementary or higher	Non-Infected	Dog culling + Insecticide	NA	0.1892	39	NA
47	2	No	Yes	No	No	No	male	elementary or higher	Infected	Dog culling + Insecticide	NA	0.1892	39	NA
24	0	No	No	No	No	No	female	less than elementary	Non-Infected	Dog culling + Insecticide	NA	0.1892	39	NA
31	0	No	No	No	No	No	female	elementary or higher	Infected	Dog culling + Insecticide	NA	0.1892	39	NA
24	3	No	No	No	No	No	female	elementary or higher	Non-Infected	Dog culling + Insecticide	Infected	0.1892	39	NA
18	0	No	No	Yes	No	No	female	elementary or higher	Non-Infected	Dog culling + Insecticide	Non-Infected	0.1892	39	NA
36	2	No	Yes	Yes	No	Yes	female	elementary or higher	Non-Infected	Dog culling + Insecticide	Infected	0.1892	39	NA
18	3	No	Yes	No	No	Yes	female	elementary or higher	Non-Infected	Dog culling + Insecticide	Infected	0.1892	39	NA
54	4	No	Yes	Yes	No	No	female	elementary or higher	Non-Infected	Dog culling + Insecticide	NA	0.1892	39	NA
32	4	No	No	No	No	No	female	elementary or higher	Non-Infected	Dog culling + Insecticide	NA	0.1892	39	NA
21	1	No	No	No	No	No	female	elementary or higher	Infected	Dog culling + Insecticide	NA	0.1892	39	NA
34	4	No	Yes	Yes	No	No	male	elementary or higher	Non-Infected	Dog culling + Insecticide	Infected	0.1892	39	NA
53	7	No	No	Yes	Yes	No	male	elementary or higher	Infected	Dog culling + Insecticide	NA	0.1892	39	NA
55	3	No	No	No	No	No	female	elementary or higher	Non-Infected	Dog culling + Insecticide	Non-Infected	0.1892	39	NA
38	6	No	No	Yes	No	No	female	elementary or higher	Non-Infected	Dog culling + Insecticide	Infected	0.1892	39	NA
39	5	No	No	No	No	No	female	less than elementary	Non-Infected	Dog culling + Insecticide	NA	0.1892	39	NA
40	6	No	Yes	Yes	No	Yes	male	elementary or higher	Infected	Dog culling + Insecticide	NA	0.1892	39	NA
34	0	No	No	No	No	No	female	less than elementary	Non-Infected	Dog culling + Insecticide	NA	0.1892	39	NA
18	1	No	Yes	No	No	No	female	less than elementary	Non-Infected	Dog culling + Insecticide	NA	0.1892	39	NA
32	5	No	No	No	No	No	female	elementary or higher	Non-Infected	Dog culling + Insecticide	Non-Infected	0.1892	39	NA
43	5	No	Yes	Yes	No	Yes	male	elementary or higher	Non-Infected	Dog culling + Insecticide	NA	0.1892	39	NA
10	4	No	Yes	No	No	No	female	elementary or higher	Non-Infected	Dog culling + Insecticide	NA	0.1892	39	NA
24	1	No	No	No	No	No	female	elementary or higher	Non-Infected	Dog culling + Insecticide	Infected	0.1892	39	NA
15	1	No	Yes	Yes	No	No	female	elementary or higher	Non-Infected	Insecticide	NA	0.3636	40	Insecticide
46	3	No	Yes	Yes	No	Yes	female	elementary or higher	Non-Infected	Insecticide	Infected	0.3636	40	Insecticide
36	0	No	No	No	No	No	female	less than elementary	Infected	Insecticide	NA	0.3636	40	Insecticide
15	4	No	Yes	Yes	No	No	female	elementary or higher	Infected	Insecticide	NA	0.3636	40	Insecticide
48	3	Yes	Yes	Yes	No	No	female	less than elementary	Non-Infected	Insecticide	Non-Infected	0.3636	40	Insecticide
30	1	No	No	Yes	No	No	female	elementary or higher	Non-Infected	Insecticide	Non-Infected	0.3636	40	Insecticide
21	2	No	No	No	No	No	female	elementary or higher	Non-Infected	Insecticide	NA	0.3636	40	Insecticide
38	2	No	Yes	No	No	No	female	less than elementary	Infected	Insecticide	NA	0.3636	40	Insecticide
31	4	No	Yes	Yes	No	No	female	elementary or higher	Non-Infected	Insecticide	Non-Infected	0.3636	40	Insecticide
11	3	No	No	Yes	No	No	male	elementary or higher	Non-Infected	Insecticide	Infected	0.3636	40	Insecticide
12	5	No	No	Yes	No	No	female	elementary or higher	Infected	Insecticide	NA	0.3636	40	Insecticide
24	1	No	No	No	No	No	female	elementary or higher	Non-Infected	Dog culling + Insecticide	Non-Infected	0.1892	40	NA
50	1	No	No	Yes	No	No	female	less than elementary	Non-Infected	Dog culling + Insecticide	NA	0.1892	40	NA
12	1	No	No	No	No	No	female	elementary or higher	Non-Infected	Dog culling + Insecticide	Non-Infected	0.1892	40	NA
17	1	No	No	Yes	No	No	female	elementary or higher	Non-Infected	Dog culling + Insecticide	Infected	0.1892	40	NA
24	3	No	No	No	No	No	female	elementary or higher	Non-Infected	Dog culling + Insecticide	NA	0.1892	40	NA
55	0	No	Yes	No	No	No	female	less than elementary	Infected	Dog culling + Insecticide	NA	0.1892	40	NA
30	0	No	No	Yes	No	No	female	elementary or higher	Non-Infected	Dog culling + Insecticide	Infected	0.1892	40	NA
43	2	No	No	No	No	No	male	elementary or higher	Non-Infected	Dog culling + Insecticide	NA	0.1892	40	NA
42	3	No	No	Yes	No	No	male	elementary or higher	Non-Infected	Dog culling + Insecticide	NA	0.1892	40	NA
45	2	No	No	No	No	No	male	less than elementary	Infected	Dog culling + Insecticide	NA	0.1892	40	NA
24	2	No	No	No	No	No	female	elementary or higher	Non-Infected	Dog culling + Insecticide	NA	0.1892	40	NA
32	0	No	No	Yes	No	No	female	elementary or higher	Non-Infected	Dog culling + Insecticide	NA	0.1892	40	NA
35	3	No	No	Yes	No	No	male	elementary or higher	Non-Infected	Dog culling + Insecticide	NA	0.1892	40	NA
23	0	No	No	Yes	No	No	male	elementary or higher	Non-Infected	Dog culling + Insecticide	NA	0.1892	40	NA
